# Supplementary material for: Microbiome Diversity of Anaerobic Digesters Is Enhanced by Microaeration and Low Frequency Sound
Source: Microorganisms. 2023 Sep 20;11(9):2349. doi: 10.3390/microorganisms11092349 (PMC10535533; doi:10.3390/microorganisms11092349)
Supplement: Supplementary file 1 [file microorganisms-11-02349-s001.zip]

Archive with 1 entries (1 files):
- Sample key.xlsx
