# Supplementary material for: Microbiome Diversity of Anaerobic Digesters Is Enhanced by Microaeration and Low Frequency Sound
Source: Microorganisms. 2023 Sep 20;11(9):2349. doi: 10.3390/microorganisms11092349 (PMC10535533; doi:10.3390/microorganisms11092349)
Supplement: Supplementary file 1 [file microorganisms-11-02349-s001.zip › Sample key.xlsx]

## Sheet: Species
# Constructed from biom file																						# Constructed from biom file								KEY
#OTU ID	FAESRU.JL.1	FAESRU.JL.2	FAESRU.JL.3	FAESRU.JL.4	FAESRU.JL.5	FAESRU.JL.6	FAESRU.JL.7	FAESRU.JL.8	FAESRU.JL.9	FAESRU.JL.10	FAESRU.JL.11	FAESRU.JL.12		#OTU ID	FAESRU.JL.13	FAESRU.JL.14	FAESRU.JL.15	FAESRU.JL.16	FAESRU.JL.17	FAESRU.JL.18		#OTU ID	FAESRU.JL.19	FAESRU.JL.20	FAESRU.JL.21					FAESRU.JL.1	Control, Week 6
d__Archaea;p__Halobacteriota;o__Methanomicrobiales;f__Methanoculleaceae;g__Methanoculleus;s__Methanoculleus bourgensis	0	0	0	0	0.00027	0.000281	0	0	0	0	0	0		d__Archaea;p__Halobacteriota;o__Halobacteriales;f__Halococcaceae;g__Halococcus;s__Halococcus thailandensis	0	0.00025	0	0	0	0		d__Archaea;p__Halobacteriota;o__Methanomicrobiales;f__Methanoculleaceae;g__Methanoculleus;s__Methanoculleus bourgensis	0	0.000553	0.001102					FAESRU.JL.2	Control, Week 23
d__Archaea;p__Halobacteriota;o__Methanomicrobiales;f__Methanoculleaceae;g__Methanoculleus;s__Methanoculleus sp001896715	0	0.001312	0.026211	0	0.000922	0.011873	0	0.00022	0.005706	0	0	0.004717		d__Archaea;p__Halobacteriota;o__Methanomicrobiales;f__Methanoculleaceae;g__Methanoculleus;s__Methanoculleus bourgensis	0	0	0	0.00025	0.001081	0		d__Archaea;p__Halobacteriota;o__Methanosarcinales;f__Methanosarcinaceae;g__Methanosarcina;s__Methanosarcina sp002499445	0	0.000215	0					FAESRU.JL.3	Control, Week 42
d__Archaea;p__Halobacteriota;o__Methanomicrobiales;f__Methanospirillaceae;g__Methanospirillum;s__Methanospirillum hungatei	0	0	0	0	0.001392	0	0	0	0	0	0.000661	0		d__Archaea;p__Halobacteriota;o__Methanomicrobiales;f__Methanoculleaceae;g__Methanoculleus;s__Methanoculleus sp001896715	0	0	0	0.002112	0.006506	0		d__Bacteria;p__Actinobacteriota;o__Actinomycetales;f__Beutenbergiaceae;g__Ruania;s__Ruania albidiflava	0.002821	0	0					FAESRU.JL.4	Sound, Week 6
d__Archaea;p__Halobacteriota;o__Methanomicrobiales;f__Methanospirillaceae;g__Methanospirillum;s__Methanospirillum sp012729995	0	0	0	0	0.002815	0	0.006442	0.011474	0	0.000921	0.062979	0.001582		d__Archaea;p__Halobacteriota;o__Methanomicrobiales;f__Methanospirillaceae;g__Methanospirillum;s__Methanospirillum sp012729995	0	0	0	0	0	0.005974		d__Bacteria;p__Actinobacteriota;o__Actinomycetales;f__Bifidobacteriaceae;g__Bifidobacterium;s__Bifidobacterium crudilactis	0	0.000256	0					FAESRU.JL.5	Sound, Week 23
d__Archaea;p__Halobacteriota;o__Methanomicrobiales;f__Methanospirillaceae;g__Methanospirillum;s__Methanospirillum stamsii	0	0.000801	0	0	0.002715	0	0	0.002123	0	0	0.003104	0.000791		d__Archaea;p__Halobacteriota;o__Methanomicrobiales;f__Methanospirillaceae;g__Methanospirillum;s__Methanospirillum stamsii	0	0	0	0	0	0.001471		d__Bacteria;p__Actinobacteriota;o__Actinomycetales;f__Bifidobacteriaceae;g__Bifidobacterium;s__Bifidobacterium tibiigranuli	0	0.001054	0.001072					FAESRU.JL.6	Sound, Week 42
d__Archaea;p__Halobacteriota;o__Methanosarcinales;f__Methanosarcinaceae;g__Methanosarcina;s__Methanosarcina barkeri_A	0	0	0	0.000823	0	0.000972	0	0	0	0.001722	0	0.00034		d__Archaea;p__Halobacteriota;o__Methanosarcinales;f__Methanosarcinaceae;g__Methanosarcina;s__Methanosarcina barkeri_A	0	0	0	0	0.00021	0		d__Bacteria;p__Actinobacteriota;o__Actinomycetales;f__Brevibacteriaceae;g__Brevibacterium;s__Brevibacterium intestinavium	0.112677	0	0					FAESRU.JL.7	Air& Sound, Week 6
d__Archaea;p__Halobacteriota;o__Methanosarcinales;f__Methanosarcinaceae;g__Methanosarcina;s__Methanosarcina mazei	0.000761	0.000821	0.002592	0.007805	0.013332	0.055369	0.007793	0.022277	0.087212	0.002642	0.029567	0.081213		d__Archaea;p__Halobacteriota;o__Methanosarcinales;f__Methanosarcinaceae;g__Methanosarcina;s__Methanosarcina mazei	0	0	0	0.067768	0.54196	0.011037		d__Bacteria;p__Actinobacteriota;o__Actinomycetales;f__Cellulomonadaceae;g__Cellulosimicrobium;s__Cellulosimicrobium funkei	0	0.001238	0					FAESRU.JL.8	Air & Sound, Week 23
d__Archaea;p__Halobacteriota;o__Methanosarcinales;f__Methanosarcinaceae;g__Methanosarcina;s__Methanosarcina sp11020u	0	0	0	0.000391	0	0.000401	0	0	0	0.000791	0	0		d__Archaea;p__Halobacteriota;o__Methanosarcinales;f__Methanosarcinaceae;g__Methanosarcina;s__Methanosarcina spelaei	0	0	0	0.00027	0.001181	0.003292		d__Bacteria;p__Actinobacteriota;o__Actinomycetales;f__Dermabacteraceae;g__Brachybacterium;s__Brachybacterium faecium	0.003982	0	0					FAESRU.JL.9	Air& Sound, Week 42
d__Archaea;p__Halobacteriota;o__Methanosarcinales;f__Methanosarcinaceae;g__Methanosarcina;s__Methanosarcina spelaei	0.001111	0	0.003082	0.013183	0.000651	0.014188	0.005172	0	0.000791	0.028686	0	0.004256		d__Archaea;p__Methanobacteriota;o__Methanobacteriales;f__Methanobacteriaceae;g__Methanobacterium;s__Methanobacterium formicicum	0	0	0	0.00023	0.000841	0		d__Bacteria;p__Actinobacteriota;o__Actinomycetales;f__Dermabacteraceae;g__Brachybacterium;s__Brachybacterium merdavium	0.26129	0	0.001213					FAESRU.JL.10	Air, Week 6
d__Archaea;p__Halobacteriota;o__Methanotrichales;f__Methanotrichaceae;g__Methanothrix;s__Methanothrix soehngenii	0	0.014547	0.042214	0	0.111124	0.072603	0	0	0.091137	0	0.013237	0.041698		d__Archaea;p__Methanobacteriota;o__Methanobacteriales;f__Methanobacteriaceae;g__Methanobacterium;s__Methanobacterium sp002496805	0	0	0	0.00024	0.000731	0		d__Bacteria;p__Actinobacteriota;o__Actinomycetales;f__Microbacteriaceae;g__Agromyces;s__Agromyces mediolanus	0	0	0.000541					FAESRU.JL.11	Air, Week 23
d__Archaea;p__Methanobacteriota;o__Methanobacteriales;f__Methanobacteriaceae;g__Methanobacterium;s__Methanobacterium formicicum	0	0	0.00037	0	0	0.001062	0	0	0	0	0.000401	0.000971		d__Archaea;p__Methanobacteriota;o__Methanobacteriales;f__Methanobacteriaceae;g__Methanobacterium;s__Methanobacterium sp003491305	0	0	0	0.00013	0.00043	0		d__Bacteria;p__Actinobacteriota;o__Actinomycetales;f__Microbacteriaceae;g__Microbacterium;s__Microbacterium aurum	0	0.000348	0					FAESRU.JL.12	Air, Week 42
d__Archaea;p__Methanobacteriota;o__Methanobacteriales;f__Methanobacteriaceae;g__Methanobacterium;s__Methanobacterium sp002496805	0	0.000661	0.032116	0	0	0.00484	0	0	0.008859	0	0.00023	0.017064		d__Archaea;p__Methanobacteriota;o__Methanobacteriales;f__Methanobacteriaceae;g__Methanobacterium;s__Methanobacterium sp012838205	0	0	0	0.000761	0.003864	0		d__Bacteria;p__Actinobacteriota;o__Actinomycetales;f__Microbacteriaceae;g__Microbacterium;s__Microbacterium chocolatum	0	0	0.000601					FAESRU.JL.13	Poultry Litter Feed, Week 6
d__Archaea;p__Methanobacteriota;o__Methanobacteriales;f__Methanobacteriaceae;g__Methanobacterium;s__Methanobacterium sp003491305	0	0	0.000781	0	0	0.000521	0	0	0	0	0.00024	0.001692		d__Archaea;p__Methanobacteriota;o__Methanobacteriales;f__Methanobacteriaceae;g__Methanobacterium_C;s__Methanobacterium_C aggregans	0	0	0	0.002102	0.003844	0		d__Bacteria;p__Actinobacteriota;o__Actinomycetales;f__Microbacteriaceae;g__Microbacterium;s__Microbacterium esteraromaticum_A	0	0.000348	0					FAESRU.JL.14	Poultry Litter Feed, Week 23
d__Archaea;p__Methanobacteriota;o__Methanobacteriales;f__Methanobacteriaceae;g__Methanobacterium;s__Methanobacterium sp012838205	0	0.00016	0.003203	0	0	0.001743	0	0	0.000611	0	0	0.001662		d__Archaea;p__Methanobacteriota;o__Methanobacteriales;f__Methanobacteriaceae;g__UBA412;s__UBA412 sp002495685	0	0	0	0.00011	0.00021	0.035053		d__Bacteria;p__Actinobacteriota;o__Actinomycetales;f__Microbacteriaceae;g__Microbacterium;s__Microbacterium keratanolyticum	0	0.005444	0.002806					FAESRU.JL.15	Poultry Litter Feed, Week 42
d__Archaea;p__Methanobacteriota;o__Methanobacteriales;f__Methanobacteriaceae;g__Methanobacterium_D;s__Methanobacterium_D bryantii	0	0	0	0.002287	0.001052	0.00531	0	0	0.003464	0.002152	0.000931	0.008552		d__Archaea;p__Thermoplasmatota;o__Methanomassiliicoccales;f__Methanomethylophilaceae;g__RumEn-M2;s__RumEn-M2 sp001421175	0	0	0	0.00013	0.00024	0		d__Bacteria;p__Actinobacteriota;o__Actinomycetales;f__Microbacteriaceae;g__Microbacterium;s__Microbacterium sp001595495	0	0.00042	0					FAESRU.JL.16	Anaerobic digester, wood disk wipe
d__Archaea;p__Methanobacteriota;o__Methanobacteriales;f__Methanobacteriaceae;g__Methanobacterium_D;s__Methanobacterium_D veterum	0	0	0	0	0	0	0	0	0	0.000571	0.00019	0.001252		d__Archaea;p__Thermoproteota;o__B26-1;f__UBA233;g__PALSA-986;s__PALSA-986 sp012515445	0	0	0	0.00036	0.000541	0		d__Bacteria;p__Actinobacteriota;o__Actinomycetales;f__Microbacteriaceae;g__Microbacterium;s__Microbacterium sp001724425	0	0.000225	0					FAESRU.JL.17	Microaerated digester, wood disk wipe
d__Archaea;p__Methanobacteriota;o__Methanobacteriales;f__Methanobacteriaceae;g__UBA412;s__UBA412 sp002495685	0.004174	0.00031	0.00051	0.008387	0.000531	0.000491	0.162197	0.00024	0.001151	0.052267	0.00023	0.000771		d__Bacteria;p__Actinobacteriota;o__Actinomycetales;f__Beutenbergiaceae;g__Ruania;s__Ruania albidiflava	0.005383	0.003963	0.003513	0.00023	0.001311	0.006474		d__Bacteria;p__Actinobacteriota;o__Actinomycetales;f__Microbacteriaceae;g__Microbacterium;s__Microbacterium sp001866135	0	0.00043	0					FAESRU.JL.18	Aerated digester, digestate sample
d__Archaea;p__Thermoplasmatota;o__Methanomassiliicoccales;f__Methanomethylophilaceae;g__JAAYZC01;s__JAAYZC01 sp012515075	0	0.00018	0.00033	0	0.0002	0.000321	0	0.00017	0.00023	0	0	0		d__Bacteria;p__Actinobacteriota;o__Actinomycetales;f__Beutenbergiaceae;g__Ruania;s__Ruania gallistercoris	0	0	0.00024	0	0	0		d__Bacteria;p__Actinobacteriota;o__Actinomycetales;f__Microbacteriaceae;g__Microbacterium;s__Microbacterium sp001878835	0	0.000829	0					FAESRU.JL.19	Poutry Litter Feed, Week 0
d__Archaea;p__Thermoplasmatota;o__Methanomassiliicoccales;f__Methanomethylophilaceae;g__Methanogranum;s__Methanogranum sp012719315	0	0	0	0	0	0.000641	0	0	0.001031	0	0	0.000821		d__Bacteria;p__Actinobacteriota;o__Actinomycetales;f__Brevibacteriaceae;g__Brevibacterium;s__Brevibacterium epidermidis	0.001181	0	0.001851	0	0	0		d__Bacteria;p__Actinobacteriota;o__Actinomycetales;f__Microbacteriaceae;g__Microbacterium;s__Microbacterium sp002456035	0	0.00087	0					FAESRU.JL.20	Control, Week 0
d__Archaea;p__Thermoplasmatota;o__Methanomassiliicoccales;f__Methanomethylophilaceae;g__RumEn-M2;s__RumEn-M2 sp012522645	0	0	0	0	0.00027	0	0	0	0	0	0.00022	0.000501		d__Bacteria;p__Actinobacteriota;o__Actinomycetales;f__Brevibacteriaceae;g__Brevibacterium;s__Brevibacterium intestinavium	0.226849	0.101177	0.264729	0.002253	0.007277	0.102077		d__Bacteria;p__Actinobacteriota;o__Actinomycetales;f__Microbacteriaceae;g__Microbacterium;s__Microbacterium sp002812725	0	0.001852	0.006083					FAESRU.JL.21	Sound, Week 0
d__Archaea;p__Thermoplasmatota;o__Methanomassiliicoccales;f__Methanomethylophilaceae;g__VadinCA11;s__VadinCA11 sp002498365	0	0.00017	0	0	0	0	0	0.00027	0	0	0.00014	0		d__Bacteria;p__Actinobacteriota;o__Actinomycetales;f__Brevibacteriaceae;g__Brevibacterium;s__Brevibacterium intestinigallinarum	0	0	0.00031	0	0	0		d__Bacteria;p__Actinobacteriota;o__Actinomycetales;f__Microbacteriaceae;g__Microbacterium;s__Microbacterium sp004794315	0	0.002313	0.000561
d__Archaea;p__Thermoplasmatota;o__Methanomassiliicoccales;f__Methanomethylophilaceae;g__VadinCA11;s__VadinCA11 sp002498605	0	0	0	0	0	0	0	0.000481	0	0	0	0.000371		d__Bacteria;p__Actinobacteriota;o__Actinomycetales;f__Brevibacteriaceae;g__Brevibacterium;s__Brevibacterium linens	0	0	0.000861	0	0	0		d__Bacteria;p__Actinobacteriota;o__Actinomycetales;f__Microbacteriaceae;g__Microbacterium;s__Microbacterium sp014201255	0	0.004134	0.001383
d__Archaea;p__Thermoproteota;o__B26-1;f__UBA233;g__PALSA-986;s__PALSA-986 sp012511995	0	0	0.039472	0	0	0.000832	0	0	0.043076	0	0	0.018776		d__Bacteria;p__Actinobacteriota;o__Actinomycetales;f__Brevibacteriaceae;g__Brevibacterium;s__Brevibacterium renqingii	0	0	0.00045	0	0	0		d__Bacteria;p__Actinobacteriota;o__Actinomycetales;f__Micrococcaceae;g__Yaniella;s__Yaniella excrementavium	0.001801	0	0
d__Archaea;p__Thermoproteota;o__B26-1;f__UBA233;g__PALSA-986;s__PALSA-986 sp012515445	0	0.003013	0.000691	0	0.003676	0.001433	0	0.006398	0.001011	0	0.006648	0.001602		d__Bacteria;p__Actinobacteriota;o__Actinomycetales;f__Brevibacteriaceae;g__Brevibacterium;s__Brevibacterium senegalense	0	0	0.00045	0	0	0		d__Bacteria;p__Actinobacteriota;o__Actinomycetales;f__Micrococcaceae;g__Yaniella;s__Yaniella excrementigallinarum	0.319464	0.000215	0.001042
d__Bacteria;p__Actinobacteriota;o__Actinomycetales;f__Beutenbergiaceae;g__Ruania;s__Ruania albidiflava	0.010169	0	0	0.007675	0	0	0	0	0	0.005345	0	0		d__Bacteria;p__Actinobacteriota;o__Actinomycetales;f__Cellulomonadaceae;g__Actinotalea;s__Actinotalea fermentans	0	0	0	0	0	0.000771		d__Bacteria;p__Actinobacteriota;o__Actinomycetales;f__Micrococcaceae;g__Yaniella;s__Yaniella sp002358975	0.002431	0	0
d__Bacteria;p__Actinobacteriota;o__Actinomycetales;f__Bifidobacteriaceae;g__Bifidobacterium;s__Bifidobacterium tibiigranuli	0	0	0	0.000331	0	0	0	0	0	0	0	0		d__Bacteria;p__Actinobacteriota;o__Actinomycetales;f__Dermabacteraceae;g__Brachybacterium;s__Brachybacterium faecium	0.011145	0.007835	0.023539	0.00034	0.000921	0.005173		d__Bacteria;p__Actinobacteriota;o__Mycobacteriales;f__Micromonosporaceae;g__Micromonospora;s__Micromonospora aurantiaca	0	0.001648	0.001293
d__Bacteria;p__Actinobacteriota;o__Actinomycetales;f__Brevibacteriaceae;g__Brevibacterium;s__Brevibacterium intestinavium	0.109113	0	0.001491	0.143836	0	0.004118	0.071935	0	0.001281	0.122489	0	0.002524		d__Bacteria;p__Actinobacteriota;o__Actinomycetales;f__Dermabacteraceae;g__Brachybacterium;s__Brachybacterium intestinipullorum	0.004152	0	0.003783	0	0	0		d__Bacteria;p__Actinobacteriota;o__Mycobacteriales;f__Mycobacteriaceae;g__Corynebacterium;s__Corynebacterium ammoniagenes	0.00112	0	0
d__Bacteria;p__Actinobacteriota;o__Actinomycetales;f__Cellulomonadaceae;g__Actinotalea;s__Actinotalea fermentans	0	0	0	0.000692	0	0	0	0	0	0	0	0		d__Bacteria;p__Actinobacteriota;o__Actinomycetales;f__Dermabacteraceae;g__Brachybacterium;s__Brachybacterium massiliense	0.00073	0	0.000701	0	0	0		d__Bacteria;p__Actinobacteriota;o__Mycobacteriales;f__Mycobacteriaceae;g__Corynebacterium;s__Corynebacterium stationis	0.001381	0	0
d__Bacteria;p__Actinobacteriota;o__Actinomycetales;f__Dermabacteraceae;g__Brachybacterium;s__Brachybacterium faecium	0.005465	0	0.001621	0.005207	0	0.001824	0	0	0.000901	0.004794	0	0.001452		d__Bacteria;p__Actinobacteriota;o__Actinomycetales;f__Dermabacteraceae;g__Brachybacterium;s__Brachybacterium merdavium	0.399122	0.474573	0.36665	0.004565	0.021561	0.328087		d__Bacteria;p__Actinobacteriota;o__Mycobacteriales;f__Mycobacteriaceae;g__Dietzia;s__Dietzia intestinipullorum	0.00079	0	0
d__Bacteria;p__Actinobacteriota;o__Actinomycetales;f__Dermabacteraceae;g__Brachybacterium;s__Brachybacterium merdavium	0.276785	0	0.011539	0.294685	0.000621	0.012354	0.125454	0	0.007498	0.238562	0	0.010635		d__Bacteria;p__Actinobacteriota;o__Actinomycetales;f__Dermabacteraceae;g__Brachybacterium;s__Brachybacterium paraconglomeratum	0	0	0.001691	0	0	0		d__Bacteria;p__Actinobacteriota;o__Mycobacteriales;f__Mycobacteriaceae;g__Mycobacterium;s__Mycobacterium austroafricanum	0	0.000553	0.007586
d__Bacteria;p__Actinobacteriota;o__Actinomycetales;f__Microbacteriaceae;g__Microbacterium;s__Microbacterium faecale	0	0	0.000701	0	0	0.000341	0	0	0	0	0	0		d__Bacteria;p__Actinobacteriota;o__Actinomycetales;f__Dermabacteraceae;g__Brachybacterium;s__Brachybacterium sp012799425	0	0	0.00029	0	0	0		d__Bacteria;p__Actinobacteriota;o__Mycobacteriales;f__Mycobacteriaceae;g__Nocardia;s__Nocardia higoensis_A	0	0.002292	0.004449
d__Bacteria;p__Actinobacteriota;o__Actinomycetales;f__Micrococcaceae;g__Yaniella;s__Yaniella excrementavium	0.001751	0	0	0.001786	0	0	0	0	0	0.001171	0	0		d__Bacteria;p__Actinobacteriota;o__Actinomycetales;f__Dermatophilaceae;g__Janibacter;s__Janibacter corallicola	0	0	0.00014	0	0	0		d__Bacteria;p__Actinobacteriota;o__Mycobacteriales;f__Mycobacteriaceae;g__Rhodococcus;s__Rhodococcus hoagii	0	0.002978	0.003287
d__Bacteria;p__Actinobacteriota;o__Actinomycetales;f__Micrococcaceae;g__Yaniella;s__Yaniella excrementigallinarum	0.165351	0	0.006805	0.163811	0	0.009078	0.167279	0	0.006697	0.155608	0	0.007871		d__Bacteria;p__Actinobacteriota;o__Actinomycetales;f__Microbacteriaceae;g__Microbacterium;s__Microbacterium faecale	0.00036	0	0.00025	0	0	0		d__Bacteria;p__Actinobacteriota;o__Propionibacteriales;f__Nocardioidaceae;g__Nocardioides;s__Nocardioides daeguensis	0	0.002763	0.000802
d__Bacteria;p__Actinobacteriota;o__Actinomycetales;f__Micrococcaceae;g__Yaniella;s__Yaniella sp002358975	0.001401	0	0	0.001364	0	0	0.0014	0	0	0.001281	0	0		d__Bacteria;p__Actinobacteriota;o__Actinomycetales;f__Microbacteriaceae;g__Microbacterium;s__Microbacterium sp002812725	0	0	0	0.0002	0	0		d__Bacteria;p__Actinobacteriota;o__Propionibacteriales;f__Propionibacteriaceae;g__Cutibacterium;s__Cutibacterium acnes	0	0	0.001824
d__Bacteria;p__Actinobacteriota;o__Coriobacteriales;f__UBA8131;g__UBA1419;s__UBA1419 sp002305585	0.001411	0.002703	0.006956	0.001866	0.002534	0.00484	0.001571	0.003274	0.012363	0	0.003504	0.007941		d__Bacteria;p__Actinobacteriota;o__Actinomycetales;f__Micrococcaceae;g__Nesterenkonia;s__Nesterenkonia koreensis	0	0.00014	5e-05	0	0	0		d__Bacteria;p__Actinobacteriota;o__Streptosporangiales;f__Streptosporangiaceae;g__Nocardiopsis;s__Nocardiopsis merdipullorum	0.012865	0	0
d__Bacteria;p__Actinobacteriota;o__Coriobacteriales;f__UBA8131;g__UBA1419;s__UBA1419 sp012515495	0	0.000491	0.001141	0	0.000952	0.001112	0	0.000501	0.002232	0	0.000761	0.002243		d__Bacteria;p__Actinobacteriota;o__Actinomycetales;f__Micrococcaceae;g__Yaniella;s__Yaniella excrementavium	0.002061	0.001201	0.002642	0	0	0.001921		d__Bacteria;p__Bacteroidota;o__Bacteroidales;f__Bacteroidaceae;g__JAAYSY01;s__JAAYSY01 sp012518235	0	0.000522	0.000832
d__Bacteria;p__Actinobacteriota;o__Humimicrobiales;f__Humimicrobiaceae;g__Humimicrobium;s__Humimicrobium oleiphilum	0	0.001392	0.003163	0	0.001543	0.002535	0	0.001822	0.004214	0	0.001272	0.005387		d__Bacteria;p__Actinobacteriota;o__Actinomycetales;f__Micrococcaceae;g__Yaniella;s__Yaniella excrementigallinarum	0.176725	0.229391	0.158215	0.003284	0.03092	0.177467		d__Bacteria;p__Bacteroidota;o__Bacteroidales;f__Dysgonomonadaceae;g__Proteiniphilum;s__Proteiniphilum sp002410345	0	0.000522	0.000972
d__Bacteria;p__Actinobacteriota;o__Mycobacteriales;f__Micromonosporaceae;g__Stackebrandtia;s__Stackebrandtia excrementipullorum	0	0	0	0	0	0.000451	0	0	0	0	0	0		d__Bacteria;p__Actinobacteriota;o__Actinomycetales;f__Micrococcaceae;g__Yaniella;s__Yaniella halotolerans	0	0	0.00043	0	0	0		d__Bacteria;p__Bacteroidota;o__Bacteroidales;f__Dysgonomonadaceae;g__Proteiniphilum;s__Proteiniphilum sp012728155	0	0.000409	0.000732
d__Bacteria;p__Actinobacteriota;o__Mycobacteriales;f__Micromonosporaceae;g__Stackebrandtia;s__Stackebrandtia faecavium	0.001892	0	0.005965	0.004605	0.000681	0.01001	0.003421	0	0.006086	0.003233	0	0.00709		d__Bacteria;p__Actinobacteriota;o__Actinomycetales;f__Micrococcaceae;g__Yaniella;s__Yaniella sp002358975	0.001421	0.001891	0.001651	0	0.00027	0.001281		d__Bacteria;p__Bacteroidota;o__Bacteroidales;f__Dysgonomonadaceae;g__UBA2632;s__UBA2632 sp012840785	0	0.000808	0.001443
d__Bacteria;p__Actinobacteriota;o__Mycobacteriales;f__Mycobacteriaceae;g__Corynebacterium;s__Corynebacterium ammoniagenes	0.00029	0	0	0	0	0	0	0	0	0.00039	0	0		d__Bacteria;p__Actinobacteriota;o__Actinomycetales;f__Micrococcaceae;g__Yaniella;s__Yaniella sp013393415	0	0	0.00014	0	0	0		d__Bacteria;p__Bacteroidota;o__Bacteroidales;f__Dysgonomonadaceae;g__UBA4179;s__UBA4179 sp002381125	0	0.000542	0.000601
d__Bacteria;p__Actinobacteriota;o__Mycobacteriales;f__Mycobacteriaceae;g__Corynebacterium;s__Corynebacterium stationis	0.001211	0	0.00053	0.001134	0	0.001663	0	0	0.000741	0.002512	0	0.001102		d__Bacteria;p__Actinobacteriota;o__Coriobacteriales;f__UBA8131;g__UBA1419;s__UBA1419 sp002305585	0	0	0	0.00039	0.001592	0.001251		d__Bacteria;p__Bacteroidota;o__Bacteroidales;f__UBA932;g__DMER64;s__DMER64 sp002427525	0	0.018943	0.024902
d__Bacteria;p__Actinobacteriota;o__Mycobacteriales;f__Mycobacteriaceae;g__Dietzia;s__Dietzia intestinigallinarum	0.00053	0	0.000741	0.000793	0	0.000531	0	0	0.000531	0.001141	0	0.000511		d__Bacteria;p__Actinobacteriota;o__Coriobacteriales;f__UBA8131;g__UBA1419;s__UBA1419 sp012515495	0	0	0	0.00018	0.001682	0		d__Bacteria;p__Bacteroidota;o__Chitinophagales;f__Chitinophagaceae;g__46-32;s__46-32 sp001898485	0	0.001034	0.003708
d__Bacteria;p__Actinobacteriota;o__Mycobacteriales;f__Mycobacteriaceae;g__Dietzia;s__Dietzia intestinipullorum	0.001431	0	0	0.001395	0	0	0	0	0	0.002292	0	0		d__Bacteria;p__Actinobacteriota;o__Humimicrobiales;f__Humimicrobiaceae;g__Humimicrobium;s__Humimicrobium oleiphilum	0	0	0	0	0.00023	0		d__Bacteria;p__Bacteroidota;o__Chitinophagales;f__Chitinophagaceae;g__46-32;s__46-32 sp017998385	0	0	0.000882
d__Bacteria;p__Actinobacteriota;o__Mycobacteriales;f__Pseudonocardiaceae;g__Saccharomonospora;s__Saccharomonospora viridis	0	0	0.003253	0	0	0.006152	0	0	0.003304	0	0	0.001973		d__Bacteria;p__Actinobacteriota;o__Mycobacteriales;f__Micromonosporaceae;g__Stackebrandtia;s__Stackebrandtia excrementipullorum	0	0	0.00027	0	0	0		d__Bacteria;p__Bacteroidota;o__Cytophagales;f__Spirosomaceae;g__Runella;s__Runella zeae	0	0.00918	0.01427
d__Bacteria;p__Actinobacteriota;o__Propionibacteriales;f__Nocardioidaceae;g__Aeromicrobium;s__Aeromicrobium tamlense	0	0	0	0	0	0	0	0	0	0	0.001272	0		d__Bacteria;p__Actinobacteriota;o__Mycobacteriales;f__Micromonosporaceae;g__Stackebrandtia;s__Stackebrandtia faecavium	0.00102	0	0.002362	0	0	0.003342		d__Bacteria;p__Bacteroidota;o__Flavobacteriales;f__Flavobacteriaceae;g__Flavobacterium;s__Flavobacterium lindanitolerans	0	0.002528	0.000902
d__Bacteria;p__Actinobacteriota;o__Propionibacteriales;f__Nocardioidaceae;g__Nocardioides;s__Nocardioides daeguensis	0	0	0	0.005668	0	0	0	0	0	0	0	0		d__Bacteria;p__Actinobacteriota;o__Mycobacteriales;f__Mycobacteriaceae;g__Corynebacterium;s__Corynebacterium ammoniagenes	0.00088	0.006474	0.002912	0.00012	0.00033	0		d__Bacteria;p__Bacteroidota;o__Flavobacteriales;f__Weeksellaceae;g__Chryseobacterium;s__Chryseobacterium binzhouense	0	0.000686	0
d__Bacteria;p__Actinobacteriota;o__RBG-16-64-13;f__RBG-16-64-13;g__JAAYAL01;s__JAAYAL01 sp012719395	0	0.001462	0.001151	0	0.001032	0.000351	0	0.000501	0	0	0	0.00031		d__Bacteria;p__Actinobacteriota;o__Mycobacteriales;f__Mycobacteriaceae;g__Corynebacterium;s__Corynebacterium amycolatum_A	0.00012	0	0.00024	0	0	0		d__Bacteria;p__Bacteroidota;o__Flavobacteriales;f__Weeksellaceae;g__Chryseobacterium;s__Chryseobacterium daeguense	0	0.001504	0
d__Bacteria;p__Actinobacteriota;o__RBG-16-64-13;f__RBG-16-64-13;g__JAAYZX01;s__JAAYZX01 sp012514635	0	0	0	0	0	0.000551	0	0	0.000571	0	0	0.000471		d__Bacteria;p__Actinobacteriota;o__Mycobacteriales;f__Mycobacteriaceae;g__Corynebacterium;s__Corynebacterium casei	0	0	9e-05	0	0	0		d__Bacteria;p__Bacteroidota;o__Flavobacteriales;f__Weeksellaceae;g__Chryseobacterium;s__Chryseobacterium greenlandense	0	0.053625	0.02388
d__Bacteria;p__Actinobacteriota;o__RBG-16-64-13;f__RBG-16-64-13;g__RBG-16-64-13;s__RBG-16-64-13 sp012729575	0	0	0.003353	0	0	0.007695	0	0	0.001982	0	0	0.002954		d__Bacteria;p__Actinobacteriota;o__Mycobacteriales;f__Mycobacteriaceae;g__Corynebacterium;s__Corynebacterium faecigallinarum	0	0	0.001281	0	0	0		d__Bacteria;p__Bacteroidota;o__Flavobacteriales;f__Weeksellaceae;g__Cloacibacterium;s__Cloacibacterium caeni_A	0	0.001719	0
d__Bacteria;p__Actinobacteriota;o__Streptosporangiales;f__Streptosporangiaceae;g__Nocardiopsis;s__Nocardiopsis kunsanensis	0	0	0	0	0	0.001373	0	0	0	0	0	0.000871		d__Bacteria;p__Actinobacteriota;o__Mycobacteriales;f__Mycobacteriaceae;g__Corynebacterium;s__Corynebacterium faecipullorum	0	0	0.00011	0	0	0		d__Bacteria;p__Bacteroidota;o__Flavobacteriales;f__Weeksellaceae;g__Cloacibacterium;s__Cloacibacterium caeni_B	0	0.002558	0
d__Bacteria;p__Actinobacteriota;o__Streptosporangiales;f__Streptosporangiaceae;g__Nocardiopsis;s__Nocardiopsis merdipullorum	0.001501	0	0.036519	0.004334	0.00616	0.094446	0.003751	0.000461	0.031894	0.003493	0.00038	0.0362		d__Bacteria;p__Actinobacteriota;o__Mycobacteriales;f__Mycobacteriaceae;g__Corynebacterium;s__Corynebacterium glutamicum	0	0	0.00012	0	0	0		d__Bacteria;p__Bacteroidota;o__Flavobacteriales;f__Weeksellaceae;g__Cloacibacterium;s__Cloacibacterium normanense	0	0.001013	0
d__Bacteria;p__Actinobacteriota;o__Streptosporangiales;f__Streptosporangiaceae;g__Nocardiopsis;s__Nocardiopsis xinjiangensis	0	0	0	0	0	0.003677	0	0	0	0	0	0.002023		d__Bacteria;p__Actinobacteriota;o__Mycobacteriales;f__Mycobacteriaceae;g__Corynebacterium;s__Corynebacterium intestinavium	0.00025	0.001881	0.00025	0	0.00021	0		d__Bacteria;p__Bacteroidota;o__Flavobacteriales;f__Weeksellaceae;g__Cloacibacterium;s__Cloacibacterium sp002422665	0	0.008699	0
d__Bacteria;p__Armatimonadota;o__UBA5377;f__UBA5352;g__UBA5352;s__UBA5352 sp012522765	0	0	0.007206	0	0.003095	0.011392	0	0	0.014525	0	0	0.016423		d__Bacteria;p__Actinobacteriota;o__Mycobacteriales;f__Mycobacteriaceae;g__Corynebacterium;s__Corynebacterium pollutisoli	0	0	0.00018	0	0	0		d__Bacteria;p__Campylobacterota;o__Campylobacterales;f__Arcobacteraceae;g__Aliarcobacter;s__Aliarcobacter cryaerophilus_A	0	0.004789	0.000301
d__Bacteria;p__Atribacterota;o__Atribacterales;f__Atribacteraceae;g__Atribacter;s__Atribacter laminatus	0	0	0	0	0	0.00025	0	0	0	0	0	0		d__Bacteria;p__Actinobacteriota;o__Mycobacteriales;f__Mycobacteriaceae;g__Corynebacterium;s__Corynebacterium sp001815985	0	0.00029	0	0	0	0		d__Bacteria;p__Desulfobacterota;o__Desulfobulbales;f__Desulfobulbaceae;g__Desulfobulbus;s__Desulfobulbus sp013201405	0	0.000409	0.000521
d__Bacteria;p__Atribacterota;o__Atribacterales;f__Atribacteraceae;g__Atribacter;s__Atribacter sp002069605	0	0	0.001111	0	0.00025	0.002174	0	0	0.000801	0	0	0.001011		d__Bacteria;p__Actinobacteriota;o__Mycobacteriales;f__Mycobacteriaceae;g__Corynebacterium;s__Corynebacterium sp002967075	0	0.00023	0.00027	0	0	0		d__Bacteria;p__Firmicutes;o__Bacillales_A;f__Planococcaceae;g__Psychrobacillus;s__Psychrobacillus psychrotolerans	0	0.000675	0
d__Bacteria;p__Bacteroidota;o__Bacteroidales;f__Bacteroidaceae;g__Bacteroides;s__Bacteroides cellulosilyticus	0	0	0	0	0.001382	0	0	0.002934	0	0	0.004896	0		d__Bacteria;p__Actinobacteriota;o__Mycobacteriales;f__Mycobacteriaceae;g__Corynebacterium;s__Corynebacterium sp012837295	0	0	3e-05	0.00012	0.00044	0		d__Bacteria;p__Firmicutes;o__Bacillales_D;f__Amphibacillaceae;g__Avamphibacillus;s__Avamphibacillus intestinigallinarum	0.00039	0	0
d__Bacteria;p__Bacteroidota;o__Bacteroidales;f__Bacteroidaceae;g__Bacteroides;s__Bacteroides graminisolvens	0.024281	0.009991	0.000791	0.006782	0.007703	0.003266	0.013855	0.029766	0.000651	0.000771	0.009101	0.002113		d__Bacteria;p__Actinobacteriota;o__Mycobacteriales;f__Mycobacteriaceae;g__Corynebacterium;s__Corynebacterium sp012838715	0	0	0.000721	0.000551	0.001301	0		d__Bacteria;p__Firmicutes;o__Bacillales_D;f__Amphibacillaceae;g__MSJ-26;s__MSJ-26 sp018918075	0.025701	0.000911	0.001784
d__Bacteria;p__Bacteroidota;o__Bacteroidales;f__Bacteroidaceae;g__Bacteroides;s__Bacteroides ovatus	0	0.002403	0	0	0.002214	0	0	0.003654	0	0	0.002333	0		d__Bacteria;p__Actinobacteriota;o__Mycobacteriales;f__Mycobacteriaceae;g__Corynebacterium;s__Corynebacterium sp012838985	0	0	0.00025	0	0	0		d__Bacteria;p__Firmicutes;o__Bacillales_D;f__Amphibacillaceae;g__Virgibacillus_B;s__Virgibacillus_B alimentarius	0.001531	0	0
d__Bacteria;p__Bacteroidota;o__Bacteroidales;f__Bacteroidaceae;g__Bacteroides;s__Bacteroides reticulotermitis	0.002082	0	0	0.001445	0	0	0	0	0	0.00051	0	0		d__Bacteria;p__Actinobacteriota;o__Mycobacteriales;f__Mycobacteriaceae;g__Corynebacterium;s__Corynebacterium stationis	0.003402	0.021504	0.029503	0.000551	0.001341	0.001881		d__Bacteria;p__Firmicutes;o__Brevibacillales;f__Brevibacillaceae;g__Brevibacillus_B;s__Brevibacillus_B halotolerans	0.00039	0	0
d__Bacteria;p__Bacteroidota;o__Bacteroidales;f__Bacteroidaceae;g__Bacteroides;s__Bacteroides sp900552405	0	0	0	0	0.002875	0	0	0.002663	0	0	0.006608	0		d__Bacteria;p__Actinobacteriota;o__Mycobacteriales;f__Mycobacteriaceae;g__Corynebacterium;s__Corynebacterium urealyticum	0	0.00024	0	0	0	0		d__Bacteria;p__Firmicutes;o__Erysipelotrichales;f__Erysipelotrichaceae;g__Bulleidia;s__Bulleidia sp012516665	0	0.000184	0
d__Bacteria;p__Bacteroidota;o__Bacteroidales;f__Bacteroidaceae;g__Phocaeicola;s__Phocaeicola paurosaccharolyticus	0.000841	0.000511	0	0.001174	0.000791	0	0.008403	0.001932	0	0.002392	0.001572	0		d__Bacteria;p__Actinobacteriota;o__Mycobacteriales;f__Mycobacteriaceae;g__Corynebacterium;s__Corynebacterium xerosis	0	0	0.00051	0	0.00016	0		d__Bacteria;p__Firmicutes;o__Exiguobacterales;f__Exiguobacteraceae;g__Exiguobacterium;s__Exiguobacterium chiriqhucha	0	0.000327	0
d__Bacteria;p__Bacteroidota;o__Bacteroidales;f__Bacteroidaceae;g__Prevotella;s__Prevotella sp002407775	0	0	0	0	0	0	0	0	0	0	0.00038	0		d__Bacteria;p__Actinobacteriota;o__Mycobacteriales;f__Mycobacteriaceae;g__Dietzia;s__Dietzia aerolata	0	0	0.00038	0	0	0		d__Bacteria;p__Firmicutes;o__Lactobacillales;f__Aerococcaceae;g__Facklamia_A;s__Facklamia_A tabacinasalis	0.00025	0	0
d__Bacteria;p__Bacteroidota;o__Bacteroidales;f__Bacteroidaceae;g__Prevotella;s__Prevotella sp018054505	0	0	0	0	0	0	0.002021	0	0	0	0	0		d__Bacteria;p__Actinobacteriota;o__Mycobacteriales;f__Mycobacteriaceae;g__Dietzia;s__Dietzia intestinigallinarum	0.001831	0.00024	0.003813	0.000541	0.001471	0.001431		d__Bacteria;p__Firmicutes;o__Lactobacillales;f__Carnobacteriaceae;g__Atopostipes;s__Atopostipes pullistercoris	0.032083	0	0
d__Bacteria;p__Bacteroidota;o__Bacteroidales;f__Bacteroidaceae;g__UBA1179;s__UBA1179 sp002340405	0	0	0.000991	0	0	0.000281	0	0	0	0	0	0		d__Bacteria;p__Actinobacteriota;o__Mycobacteriales;f__Mycobacteriaceae;g__Dietzia;s__Dietzia intestinipullorum	0.006373	0.005514	0.003533	0.000451	0.001531	0.003062		d__Bacteria;p__Firmicutes;o__Lactobacillales;f__Carnobacteriaceae;g__Atopostipes;s__Atopostipes sp910588235	0.00087	0	0
d__Bacteria;p__Bacteroidota;o__Bacteroidales;f__Dysgonomonadaceae;g__Dysgonomonas;s__Dysgonomonas sp900079735	0.002963	0	0	0.001063	0	0	0	0	0	0	0	0		d__Bacteria;p__Actinobacteriota;o__Mycobacteriales;f__Mycobacteriaceae;g__Rhodococcus;s__Rhodococcus hoagii	0	0	0	0.00027	0.000541	0		d__Bacteria;p__Firmicutes;o__Lactobacillales;f__Carnobacteriaceae;g__Atopostipes;s__Atopostipes suicloacalis	0.003652	0	0
d__Bacteria;p__Bacteroidota;o__Bacteroidales;f__Dysgonomonadaceae;g__Fermentimonas;s__Fermentimonas massiliensis	0	0.004906	0.006435	0	0.002244	0.00522	0	0.001512	0.006367	0	0.005957	0.011486		d__Bacteria;p__Actinobacteriota;o__Mycobacteriales;f__Pseudonocardiaceae;g__Saccharomonospora;s__Saccharomonospora viridis	0	0	0.00011	0	0	0		d__Bacteria;p__Firmicutes;o__Lactobacillales;f__Enterococcaceae;g__Enterococcus_B;s__Enterococcus_B lactis	0.00031	0	0
d__Bacteria;p__Bacteroidota;o__Bacteroidales;f__Dysgonomonadaceae;g__Fermentimonas;s__Fermentimonas sp002398875	0	0	0.003263	0	0.000421	0.002104	0	0.000431	0.005516	0	0.000941	0.006629		d__Bacteria;p__Actinobacteriota;o__Propionibacteriales;f__Nocardioidaceae;g__Nocardioides;s__Nocardioides daeguensis	0	0	0	0.000461	0	0		d__Bacteria;p__Firmicutes;o__Lactobacillales;f__Enterococcaceae;g__Tetragenococcus;s__Tetragenococcus pullicola	0.00033	0	0
d__Bacteria;p__Bacteroidota;o__Bacteroidales;f__Dysgonomonadaceae;g__Petrimonas;s__Petrimonas mucosa	0	0.003644	0.001001	0	0.000972	0.000681	0	0.001382	0.00045	0	0.001332	0.001232		d__Bacteria;p__Actinobacteriota;o__Streptosporangiales;f__Streptosporangiaceae;g__Nocardiopsis;s__Nocardiopsis kunsanensis	0.00024	0.00074	0.001361	0.00029	0.001341	0		d__Bacteria;p__Firmicutes;o__Lactobacillales;f__Lactobacillaceae;g__Lactobacillus;s__Lactobacillus crispatus	0.001561	0	0
d__Bacteria;p__Bacteroidota;o__Bacteroidales;f__Dysgonomonadaceae;g__Petrimonas;s__Petrimonas sp001898165	0	0	0	0	0.000551	0.000391	0	0	0	0	0	0		d__Bacteria;p__Actinobacteriota;o__Streptosporangiales;f__Streptosporangiaceae;g__Nocardiopsis;s__Nocardiopsis merdipullorum	0.011496	0.016491	0.045966	0.023427	0.085372	0.006754		d__Bacteria;p__Firmicutes;o__Lactobacillales;f__Lactobacillaceae;g__Lactobacillus;s__Lactobacillus gallinarum	0.00091	0	0
d__Bacteria;p__Bacteroidota;o__Bacteroidales;f__Dysgonomonadaceae;g__Petrimonas;s__Petrimonas sp002356435	0.004204	0.008079	0.003223	0.002669	0.003716	0.003818	0.010854	0.006057	0.002983	0.00044	0.006979	0.00732		d__Bacteria;p__Actinobacteriota;o__Streptosporangiales;f__Streptosporangiaceae;g__Nocardiopsis;s__Nocardiopsis xinjiangensis	0.00066	0.001691	0.002962	0.000681	0.003533	0		d__Bacteria;p__Firmicutes;o__Lactobacillales;f__Lactobacillaceae;g__Lactobacillus;s__Lactobacillus johnsonii	0.00011	0	0
d__Bacteria;p__Bacteroidota;o__Bacteroidales;f__Dysgonomonadaceae;g__Proteiniphilum;s__Proteiniphilum acetatigenes	0	0.000711	0	0	0.00025	0	0	0	0	0	0	0		d__Bacteria;p__Armatimonadota;o__UBA5829;f__UBA5829;g__DTKD01;s__DTKD01 sp012522555	0	0	0	0.019683	0.04134	0		d__Bacteria;p__Firmicutes;o__Lactobacillales;f__Lactobacillaceae;g__Leuconostoc;s__Leuconostoc citreum	0	0.000123	0
d__Bacteria;p__Bacteroidota;o__Bacteroidales;f__Dysgonomonadaceae;g__Proteiniphilum;s__Proteiniphilum saccharofermentans	0	0.006027	0	0	0.002083	0	0	0.002843	0	0	0.001612	0		d__Bacteria;p__Bacteroidota;o__Bacteroidales;f__Bacteroidaceae;g__Bacteroides;s__Bacteroides graminisolvens	0	0	0	0.000831	0.002643	0.004823		d__Bacteria;p__Firmicutes;o__Lactobacillales;f__Lactobacillaceae;g__Ligilactobacillus;s__Ligilactobacillus aviarius	0.00069	0	0
d__Bacteria;p__Bacteroidota;o__Bacteroidales;f__Dysgonomonadaceae;g__Proteiniphilum;s__Proteiniphilum sp001768325	0	0.000851	0	0	0.000851	0	0	0.000701	0	0	0.000691	0.000481		d__Bacteria;p__Bacteroidota;o__Bacteroidales;f__Bacteroidaceae;g__Phocaeicola;s__Phocaeicola paurosaccharolyticus	0	0	0	0	0	0.003742		d__Bacteria;p__Firmicutes;o__Lactobacillales;f__Lactobacillaceae;g__Ligilactobacillus;s__Ligilactobacillus excrementavium	0.00057	0	0
d__Bacteria;p__Bacteroidota;o__Bacteroidales;f__Dysgonomonadaceae;g__Proteiniphilum;s__Proteiniphilum sp002398565	0.000621	0.00864	0.001061	0	0.002985	0.000611	0	0.003524	0.000751	0	0.003635	0.00734		d__Bacteria;p__Bacteroidota;o__Bacteroidales;f__Bacteroidaceae;g__Prevotella;s__Prevotella sp018054505	0	0	0	0	0	0.00042		d__Bacteria;p__Firmicutes;o__Lactobacillales;f__Lactobacillaceae;g__Ligilactobacillus;s__Ligilactobacillus salivarius	0.002111	0	0
d__Bacteria;p__Bacteroidota;o__Bacteroidales;f__Dysgonomonadaceae;g__Proteiniphilum;s__Proteiniphilum sp002408485	0	0.000461	0	0	0.001322	0	0	0.000591	0	0	0.000661	0.00032		d__Bacteria;p__Bacteroidota;o__Bacteroidales;f__Dysgonomonadaceae;g__Fermentimonas;s__Fermentimonas massiliensis	0	0	0	0.002513	0.005826	0		d__Bacteria;p__Firmicutes;o__Lactobacillales;f__Lactobacillaceae;g__Limosilactobacillus;s__Limosilactobacillus reuteri_E	0.00012	0	0
d__Bacteria;p__Bacteroidota;o__Bacteroidales;f__Dysgonomonadaceae;g__Proteiniphilum;s__Proteiniphilum sp002410825	0	0.001001	0	0	0.000381	0	0	0	0	0	0.000511	0		d__Bacteria;p__Bacteroidota;o__Bacteroidales;f__Dysgonomonadaceae;g__Fermentimonas;s__Fermentimonas sp002398875	0	0	0	0.000971	0.002412	0		d__Bacteria;p__Firmicutes;o__Lactobacillales;f__Lactobacillaceae;g__Weissella;s__Weissella thailandensis	0.00013	0	0
d__Bacteria;p__Bacteroidota;o__Bacteroidales;f__Dysgonomonadaceae;g__Proteiniphilum;s__Proteiniphilum sp002411515	0.008487	0.018521	0.002652	0.005899	0.018651	0.003697	0.009583	0.02476	0.002373	0.004614	0.011264	0.006339		d__Bacteria;p__Bacteroidota;o__Bacteroidales;f__Dysgonomonadaceae;g__Petrimonas;s__Petrimonas mucosa	0	0	0	0.000551	0.000951	0		d__Bacteria;p__Firmicutes;o__Lactobacillales;f__Streptococcaceae;g__Streptococcus;s__Streptococcus alactolyticus	0.00023	0	0
d__Bacteria;p__Bacteroidota;o__Bacteroidales;f__Dysgonomonadaceae;g__Proteiniphilum;s__Proteiniphilum sp012728155	0	0.003884	0.001191	0	0.002564	0.000972	0	0.004515	0.001502	0	0.002193	0.003395		d__Bacteria;p__Bacteroidota;o__Bacteroidales;f__Dysgonomonadaceae;g__Petrimonas;s__Petrimonas sp002356435	0	0	0	0.008029	0.021521	0.001961		d__Bacteria;p__Firmicutes;o__RFN20;f__CAG-826;g__UBA5455;s__UBA5455 sp002427365	0	0.000317	0.000381
d__Bacteria;p__Bacteroidota;o__Bacteroidales;f__Dysgonomonadaceae;g__Proteiniphilum;s__Proteiniphilum sp012799155	0	0.150263	0.010689	0	0.062404	0.027424	0	0.05772	0.014595	0	0.041212	0.039505		d__Bacteria;p__Bacteroidota;o__Bacteroidales;f__Dysgonomonadaceae;g__Proteiniphilum;s__Proteiniphilum sp002398565	0	0	0	0.001442	0.000581	0		d__Bacteria;p__Firmicutes;o__Staphylococcales;f__Salinicoccaceae;g__Jeotgalicoccus;s__Jeotgalicoccus aerolatus	0.00068	0	0
d__Bacteria;p__Bacteroidota;o__Bacteroidales;f__Dysgonomonadaceae;g__Proteiniphilum;s__Proteiniphilum sp012837345	0	0.024188	0.004784	0	0.007683	0.00526	0	0.003735	0.004275	0	0.005046	0.011746		d__Bacteria;p__Bacteroidota;o__Bacteroidales;f__Dysgonomonadaceae;g__Proteiniphilum;s__Proteiniphilum sp002408485	0	0	0	0.001882	0.00018	0		d__Bacteria;p__Firmicutes;o__Staphylococcales;f__Salinicoccaceae;g__Jeotgalicoccus;s__Jeotgalicoccus halotolerans	0.003331	0	0
d__Bacteria;p__Bacteroidota;o__Bacteroidales;f__Dysgonomonadaceae;g__Proteiniphilum;s__Proteiniphilum sp016839025	0.000621	0.014156	0.006605	0	0.008434	0.003216	0	0.014457	0.003023	0	0.014278	0.008422		d__Bacteria;p__Bacteroidota;o__Bacteroidales;f__Dysgonomonadaceae;g__Proteiniphilum;s__Proteiniphilum sp002410825	0	0	0	0.00035	0	0		d__Bacteria;p__Firmicutes;o__Staphylococcales;f__Salinicoccaceae;g__Jeotgalicoccus;s__Jeotgalicoccus meleagridis	0.001981	0	0
d__Bacteria;p__Bacteroidota;o__Bacteroidales;f__Dysgonomonadaceae;g__Proteiniphilum;s__Proteiniphilum sp016916535	0	0.005777	0.00044	0	0.002524	0.001092	0	0.002643	0.000651	0	0.001812	0.001762		d__Bacteria;p__Bacteroidota;o__Bacteroidales;f__Dysgonomonadaceae;g__Proteiniphilum;s__Proteiniphilum sp002411515	0	0	0	0.002633	0.003613	0.003542		d__Bacteria;p__Firmicutes;o__Staphylococcales;f__Salinicoccaceae;g__Jeotgalicoccus;s__Jeotgalicoccus nanhaiensis	0.001481	0	0
d__Bacteria;p__Bacteroidota;o__Bacteroidales;f__JAAYJT01;g__JAAYJT01;s__JAAYJT01 sp012522795	0	0	0.015913	0	0	0.02542	0	0	0.010621	0	0	0.005007		d__Bacteria;p__Bacteroidota;o__Bacteroidales;f__Dysgonomonadaceae;g__Proteiniphilum;s__Proteiniphilum sp012728155	0	0	0	0.000551	0.00031	0		d__Bacteria;p__Firmicutes;o__Staphylococcales;f__Salinicoccaceae;g__Nosocomiicoccus;s__Nosocomiicoccus stercorigallinarum	0.001281	0	0
d__Bacteria;p__Bacteroidota;o__Bacteroidales;f__Lentimicrobiaceae;g__Lentimicrobium;s__Lentimicrobium sp002426195	0	0.0004	0	0	0	0	0	0	0	0.000591	0.004035	0		d__Bacteria;p__Bacteroidota;o__Bacteroidales;f__Dysgonomonadaceae;g__Proteiniphilum;s__Proteiniphilum sp012837345	0	0	0	0.00018	0	0		d__Bacteria;p__Firmicutes;o__Staphylococcales;f__Salinicoccaceae;g__Salinicoccus;s__Salinicoccus carnicancri	0.00029	0	0
d__Bacteria;p__Bacteroidota;o__Bacteroidales;f__ML635J-15;g__Bact-19;s__Bact-19 sp012512075	0	0	0.005044	0	0.008915	0.002044	0	0	0	0	0	0		d__Bacteria;p__Bacteroidota;o__Bacteroidales;f__Dysgonomonadaceae;g__Proteiniphilum;s__Proteiniphilum sp016839025	0	0	0	0.000731	0.00025	0		d__Bacteria;p__Firmicutes;o__Staphylococcales;f__Salinicoccaceae;g__Salinicoccus;s__Salinicoccus halodurans	0.00069	0	0
d__Bacteria;p__Bacteroidota;o__Bacteroidales;f__Paludibacteraceae;g__Enterocola;s__Enterocola sp002069025	0.001231	0.027241	0.011099	0.000211	0.045546	0.006393	0.02905	0.02498	0.005706	0.004764	0.015099	0.005458		d__Bacteria;p__Bacteroidota;o__Bacteroidales;f__Dysgonomonadaceae;g__UBA4179;s__UBA4179 sp002381125	0	0	0	0.00011	0	0		d__Bacteria;p__Firmicutes;o__Staphylococcales;f__Salinicoccaceae;g__Salinicoccus;s__Salinicoccus merdavium	0.078293	0	0
d__Bacteria;p__Bacteroidota;o__Bacteroidales;f__Paludibacteraceae;g__Enterocola;s__Enterocola sp009930305	0	0.000901	0	0	0.001322	0	0	0	0	0.00019	0	0		d__Bacteria;p__Bacteroidota;o__Bacteroidales;f__Marinilabiliaceae;g__Breznakibacter;s__Breznakibacter xylanolyticus	0	0	0	0	0.0005	0		d__Bacteria;p__Firmicutes;o__Staphylococcales;f__Salinicoccaceae;g__Salinicoccus;s__Salinicoccus qingdaonensis	0.00073	0	0
d__Bacteria;p__Bacteroidota;o__Bacteroidales;f__Paludibacteraceae;g__Paludibacter;s__Paludibacter sp001898935	0	0	0	0	0	0	0	0.000711	0	0	0	0		d__Bacteria;p__Bacteroidota;o__Bacteroidales;f__Marinilabiliaceae;g__Geofilum;s__Geofilum sp002427105	0	0	0	0.00018	0.000941	0		d__Bacteria;p__Firmicutes;o__Staphylococcales;f__Salinicoccaceae;g__Salinicoccus;s__Salinicoccus sediminis	0.001881	0	0
d__Bacteria;p__Bacteroidota;o__Bacteroidales;f__Paludibacteraceae;g__Paludibacter;s__Paludibacter sp009929375	0	0.000751	0	0	0.001022	0	0	0.000651	0	0	0.000631	0		d__Bacteria;p__Bacteroidota;o__Bacteroidales;f__P3;g__UBA10566;s__UBA10566 sp002399565	0	0	0	0.00034	0.00031	0		d__Bacteria;p__Firmicutes;o__Staphylococcales;f__Salinicoccaceae;g__Salinicoccus;s__Salinicoccus sp001265075	0.003311	0	0
d__Bacteria;p__Bacteroidota;o__Bacteroidales;f__Paludibacteraceae;g__Paludibacter;s__Paludibacter sp017860345	0.001021	0	0	0	0	0	0	0	0	0	0	0		d__Bacteria;p__Bacteroidota;o__Bacteroidales;f__Paludibacteraceae;g__Enterocola;s__Enterocola sp002069025	0	0	0	0	0.0004	0.007405		d__Bacteria;p__Firmicutes;o__Staphylococcales;f__Salinicoccaceae;g__Salinicoccus;s__Salinicoccus stercoripullorum	0.101443	0	0
d__Bacteria;p__Bacteroidota;o__Bacteroidales;f__Paludibacteraceae;g__W0P28-013;s__W0P28-013 sp012837685	0	0	0	0	0.002494	0	0	0	0	0	0.00023	0		d__Bacteria;p__Bacteroidota;o__Bacteroidales;f__Paludibacteraceae;g__Paludibacter;s__Paludibacter sp017860345	0	0	0	0.00022	0	0		d__Bacteria;p__Firmicutes;o__Staphylococcales;f__Staphylococcaceae;g__Mammaliicoccus;s__Mammaliicoccus lentus	0.001811	0	0
d__Bacteria;p__Bacteroidota;o__Bacteroidales;f__Prolixibacteraceae;g__JAAYJR01;s__JAAYJR01 sp012522835	0	0	0	0	0	0	0	0	0	0	0	0.000691		d__Bacteria;p__Bacteroidota;o__Bacteroidales;f__Prolixibacteraceae;g__SKHV01;s__SKHV01 sp012719495	0	0	0	0.000801	0.002412	0		d__Bacteria;p__Firmicutes;o__Staphylococcales;f__Staphylococcaceae;g__Staphylococcus;s__Staphylococcus cohnii	0.00075	0	0
d__Bacteria;p__Bacteroidota;o__Bacteroidales;f__Prolixibacteraceae;g__SKHV01;s__SKHV01 sp012719495	0	0	0	0	0	0.000641	0	0	0	0	0	0		d__Bacteria;p__Bacteroidota;o__Bacteroidales;f__Tannerellaceae;g__Macellibacteroides;s__Macellibacteroides fermentans	0	0	0	0.000571	0.001652	0.00066		d__Bacteria;p__Firmicutes;o__Staphylococcales;f__Staphylococcaceae;g__Staphylococcus;s__Staphylococcus nepalensis	0.005152	0	0
d__Bacteria;p__Bacteroidota;o__Bacteroidales;f__Tannerellaceae;g__Macellibacteroides;s__Macellibacteroides fermentans	0.007506	0.011814	0.000791	0.005137	0.007162	0.003767	0	0.014227	0.001141	0.002472	0.010583	0.001692		d__Bacteria;p__Bacteroidota;o__Bacteroidales;f__UBA932;g__Bact-08;s__Bact-08 sp000473305	0	0	0	0	0	0.000961		d__Bacteria;p__Firmicutes;o__Staphylococcales;f__Staphylococcaceae;g__Staphylococcus;s__Staphylococcus ureilyticus	0.002981	0	0
d__Bacteria;p__Bacteroidota;o__Bacteroidales;f__Tannerellaceae;g__Parabacteroides;s__Parabacteroides sp905196875	0	0	0	0	0	0	0	0	0	0	0.000611	0		d__Bacteria;p__Bacteroidota;o__Bacteroidales;f__UBA932;g__DMER64;s__DMER64 sp002408205	0	0	0	0.001792	0.001842	0.001821		d__Bacteria;p__Firmicutes_A;o__Lachnospirales;f__Lachnospiraceae;g__Ruminococcus_G;s__Ruminococcus_G avistercoris	0.00017	0	0
d__Bacteria;p__Bacteroidota;o__Bacteroidales;f__Tenuifilaceae;g__UBA5261;s__UBA5261 sp002410065	0	0	0	0	0	0.000371	0	0.00036	0	0	0	0		d__Bacteria;p__Bacteroidota;o__Bacteroidales;f__UBA932;g__DMER64;s__DMER64 sp002427525	0	0	0	0.002563	0.000901	0.00059		d__Bacteria;p__Firmicutes_A;o__Oscillospirales;f__Acutalibacteraceae;g__RZYX01;s__RZYX01 sp012519975	0	0.000123	0
d__Bacteria;p__Bacteroidota;o__Bacteroidales;f__UBA12481;g__UBA12481;s__UBA12481 sp012523435	0	0.002172	0.004283	0	0.001002	0.000631	0	0	0	0	0	0.000681		d__Bacteria;p__Bacteroidota;o__Bacteroidales;f__UBA932;g__RUG11257;s__RUG11257 sp012513425	0	0	0	0.00013	0.00012	0		d__Bacteria;p__Firmicutes_A;o__Peptostreptococcales;f__Anaerovoracaceae;g__RUG099;s__RUG099 sp001513255	0	0.000297	0
d__Bacteria;p__Bacteroidota;o__Bacteroidales;f__UBA1402;g__UBA1402;s__UBA1402 sp002305085	0	0.001231	0	0	0.000571	0.000341	0	0.000531	0	0	0.000661	0		d__Bacteria;p__Bacteroidota;o__Bacteroidales;f__WCHB1-69;g__UBA5266;s__UBA5266 sp002411545	0	0	0	0.000551	0	0		d__Bacteria;p__Firmicutes_A;o__Peptostreptococcales;f__Natronincolaceae;g__JAAZJW01;s__JAAZJW01 sp012800145	0	0.000102	0
d__Bacteria;p__Bacteroidota;o__Bacteroidales;f__UBA1402;g__UBA1402;s__UBA1402 sp012511135	0	0.005987	0.000871	0	0.003105	0.001723	0	0.002823	0.000551	0	0.002974	0.001021		d__Bacteria;p__Bacteroidota;o__Flavobacteriales;f__Weeksellaceae;g__Cloacibacterium;s__Cloacibacterium normanense	0	0	0	0.00023	0	0		d__Bacteria;p__Firmicutes_A;o__Peptostreptococcales;f__Peptostreptococcaceae;g__Peptostreptococcus;s__Peptostreptococcus russellii	0	0.000164	0
d__Bacteria;p__Bacteroidota;o__Bacteroidales;f__UBA1402;g__UBA8389;s__UBA8389 sp012718945	0	0.005316	0.000821	0	0.003816	0.001062	0	0.010152	0.000711	0	0.005096	0.000671		d__Bacteria;p__Bacteroidota;o__Sphingobacteriales;f__Sphingobacteriaceae;g__Sphingobacterium;s__Sphingobacterium stercoripullorum	0	0	0.0001	0	0	0		d__Bacteria;p__Firmicutes_A;o__Peptostreptococcales;f__Peptostreptococcaceae;g__Romboutsia;s__Romboutsia sp904418825	0.00118	0	0
d__Bacteria;p__Bacteroidota;o__Bacteroidales;f__UBA4181;g__UBA4181;s__UBA4181 sp002380425	0	0.001081	0	0	0.000431	0	0	0.000441	0	0	0.000681	0		d__Bacteria;p__Campylobacterota;o__Campylobacterales;f__Sulfurospirillaceae;g__Sulfurospirillum;s__Sulfurospirillum cavolei	0	0	0	0	0.006356	0		d__Bacteria;p__Firmicutes_A;o__Saccharofermentanales;f__DTU023;g__DTU032;s__DTU032 sp002427475	0	0.000123	0
d__Bacteria;p__Bacteroidota;o__Bacteroidales;f__UBA932;g__Bact-08;s__Bact-08 sp000473305	0.001411	0	0	0.002438	0	0	0	0	0	0.000701	0	0		d__Bacteria;p__Campylobacterota;o__Campylobacterales;f__Sulfurospirillaceae;g__Sulfurospirillum;s__Sulfurospirillum sp002382085	0	0	0	0	0.002783	0		d__Bacteria;p__Firmicutes_A;o__Saccharofermentanales;f__DTU023;g__DTU032;s__DTU032 sp002427505	0	0.012137	0.012767
d__Bacteria;p__Bacteroidota;o__Bacteroidales;f__UBA932;g__Bact-08;s__Bact-08 sp009929175	0	0.001031	0	0	0.002474	0.001132	0	0	0.000841	0	0	0.001412		d__Bacteria;p__Chloroflexota;o__Anaerolineales;f__Anaerolineaceae;g__T78;s__T78 sp002411175	0	0	0	0.00012	0.00032	0		d__Bacteria;p__Firmicutes_A;o__Saccharofermentanales;f__DTU023;g__DTU032;s__DTU032 sp012728535	0	0.000471	0.000491
d__Bacteria;p__Bacteroidota;o__Bacteroidales;f__UBA932;g__Bact-08;s__Bact-08 sp013335275	0.00035	0	0	0	0	0	0	0	0	0	0	0		d__Bacteria;p__Chloroflexota;o__UBA1429;f__UBA1429;g__JAAYDS01;s__JAAYDS01 sp012729155	0	0	0	0.00025	0.001592	0		d__Bacteria;p__Firmicutes_A;o__Saccharofermentanales;f__DTU023;g__UBA5436;s__UBA5436 sp002427545	0	0.008566	0.008558
d__Bacteria;p__Bacteroidota;o__Bacteroidales;f__UBA932;g__Bact-08;s__Bact-08 sp018053445	0	0	0.001411	0	0	0.000842	0	0	0	0	0	0.001522		d__Bacteria;p__Cloacimonadota;o__Cloacimonadales;f__Cloacimonadaceae;g__Cloacimonas;s__Cloacimonas sp002432865	0	0	0	0.003054	0	0		d__Bacteria;p__Firmicutes_A;o__Tissierellales;f__Peptoniphilaceae;g__Neofamilia;s__Neofamilia sp012728775	0	0.000164	0
d__Bacteria;p__Bacteroidota;o__Bacteroidales;f__UBA932;g__DMER64;s__DMER64 sp001512865	0	0.001261	0.001681	0	0	0.002595	0	0	0	0	0	0		d__Bacteria;p__Cyanobacteria;o__Obscuribacterales;f__Obscuribacteraceae;g__JAFKGK01;s__JAFKGK01 sp017307165	0	0	0	0.001592	0	0		d__Bacteria;p__Firmicutes_A;o__Tissierellales;f__Tepidimicrobiaceae;g__JAAZMA01;s__JAAZMA01 sp012799055	0	0.000164	0
d__Bacteria;p__Bacteroidota;o__Bacteroidales;f__UBA932;g__DMER64;s__DMER64 sp001603455	0	0.002783	0.004594	0	0.001312	0.001433	0	0.002393	0.001622	0	0.002333	0.001092		d__Bacteria;p__Desulfobacterota_I;o__Desulfovibrionales;f__Desulfovibrionaceae;g__Desulfovibrio;s__Desulfovibrio desulfuricans	0	0	0	0	0	0.037185		d__Bacteria;p__Firmicutes_B;o__Syntrophomonadales;f__Syntrophomonadaceae;g__UBA4844;s__UBA4844 sp012839665	0	0.000327	0.000471
d__Bacteria;p__Bacteroidota;o__Bacteroidales;f__UBA932;g__DMER64;s__DMER64 sp002070565	0	0.001642	0.003323	0	0	0.000802	0	0	0	0	0	0		d__Bacteria;p__Desulfobacterota_I;o__Desulfovibrionales;f__Desulfovibrionaceae;g__Desulfovibrio;s__Desulfovibrio desulfuricans_A	0	0	0	0	0	0.001671		d__Bacteria;p__Firmicutes_G;o__DTUO25;f__DTU025;g__UBA10085;s__UBA10085 sp003456765	0	0.000164	0.000321
d__Bacteria;p__Bacteroidota;o__Bacteroidales;f__UBA932;g__DMER64;s__DMER64 sp002408205	0.00049	0.153967	0.055324	0	0.157061	0.062112	0.004322	0.228466	0.05662	0.00036	0.230178	0.085879		d__Bacteria;p__Desulfobacterota_I;o__Desulfovibrionales;f__Desulfovibrionaceae;g__Desulfovibrio;s__Desulfovibrio legallii	0	0	0	0.000611	0	0		d__Bacteria;p__Myxococcota;o__Myxococcales;f__Myxococcaceae;g__Myxococcus;s__Myxococcus fulvus	0	0.000972	0.001904
d__Bacteria;p__Bacteroidota;o__Bacteroidales;f__UBA932;g__DMER64;s__DMER64 sp002409325	0	0.07811	0.13702	0	0.001052	0.03533	0	0.00025	0.003704	0	0	0.002834		d__Bacteria;p__Desulfobacterota_I;o__Desulfovibrionales;f__Desulfovibrionaceae;g__Desulfovibrio;s__Desulfovibrio sp002237645	0	0	0	0	0	0.00069		d__Bacteria;p__Patescibacteria;o__SC72;f__SC72;g__UBA2177;s__UBA2177 sp012511375	0	0.000665	0.000361
d__Bacteria;p__Bacteroidota;o__Bacteroidales;f__UBA932;g__DMER64;s__DMER64 sp002427525	0.000591	0.001932	0.002922	0.000341	0.001052	0.001423	0	0.009471	0.000851	0.00033	0.004245	0.001372		d__Bacteria;p__Desulfobacterota_I;o__Desulfovibrionales;f__Desulfovibrionaceae;g__Solidesulfovibrio;s__Solidesulfovibrio carbinoliphilus	0	0	0	0	0	0.003252		d__Bacteria;p__Planctomycetota;o__Pirellulales;f__Pirellulaceae;g__Pirellula_B;s__Pirellula_B sp001610875	0	0.005936	0
d__Bacteria;p__Bacteroidota;o__Bacteroidales;f__UBA932;g__DMER64;s__DMER64 sp012515395	0	0.001372	0	0	0	0.000621	0	0	0	0	0	0		d__Bacteria;p__Fibrobacterota;o__Fibrobacterales;f__Fibrobacteraceae;g__Fibro-01;s__Fibro-01 sp001462345	0	0	0	0.00029	0.000541	0		d__Bacteria;p__Proteobacteria;o__Azospirillales;f__Azospirillaceae;g__Azospirillum;s__Azospirillum lipoferum_C	0	0	0.000722
d__Bacteria;p__Bacteroidota;o__Bacteroidales;f__UBA932;g__RUG11257;s__RUG11257 sp012513425	0	0.004125	0.001011	0	0.003015	0.0002	0	0.008681	0.000851	0	0.00784	0.000831		d__Bacteria;p__Firmicutes;o__Acholeplasmatales;f__UBA5453;g__UBA5409;s__UBA5409 sp002410615	0	0	0	0.00022	0.00019	0		d__Bacteria;p__Proteobacteria;o__Azospirillales;f__Azospirillaceae;g__Azospirillum;s__Azospirillum ramasamyi	0	0	0.001192
d__Bacteria;p__Bacteroidota;o__Bacteroidales;f__VadinHA17;g__LD21;s__LD21 sp012729475	0	0	0	0	0	0	0	0	0	0	0	0.000411		d__Bacteria;p__Firmicutes;o__Bacillales;f__Bacillaceae_G;g__Bacillus_A;s__Bacillus_A cereus	0	0	0	0.000581	0	0		d__Bacteria;p__Proteobacteria;o__Azospirillales;f__Azospirillaceae;g__Azospirillum;s__Azospirillum sp003116065	0	0	0.000611
d__Bacteria;p__Bacteroidota;o__Bacteroidales;f__WCHB1-69;g__JAGVVH01;s__JAGVVH01 sp019135895	0	0.002172	0	0	0.001092	0	0	0.003214	0	0	0.001302	0		d__Bacteria;p__Firmicutes;o__Bacillales_D;f__Amphibacillaceae;g__Avamphibacillus;s__Avamphibacillus intestinigallinarum	0.002291	0.00023	0.001361	0.00011	0.00041	0		d__Bacteria;p__Proteobacteria;o__Azospirillales;f__Azospirillaceae;g__Azospirillum;s__Azospirillum sp008364825	0	0	0.003147
d__Bacteria;p__Bacteroidota;o__Bacteroidales;f__WCHB1-69;g__UBA5266;s__UBA5266 sp002069895	0	0.000801	0.000671	0	0.001092	0	0	0.005577	0.001181	0	0.001242	0.000431		d__Bacteria;p__Firmicutes;o__Bacillales_D;f__Amphibacillaceae;g__LJ137;s__LJ137 sp003730295	0	0	0.00053	0	0.00034	0		d__Bacteria;p__Proteobacteria;o__Azospirillales;f__Azospirillaceae;g__Niveispirillum;s__Niveispirillum sp017996735	0	0	0.001273
d__Bacteria;p__Bacteroidota;o__Bacteroidales;f__WCHB1-69;g__UBA5266;s__UBA5266 sp002411545	0	0.006117	0.002782	0	0.007673	0.003928	0	0.007249	0.003253	0	0.014278	0.003415		d__Bacteria;p__Firmicutes;o__Bacillales_D;f__Amphibacillaceae;g__MSJ-26;s__MSJ-26 sp018918075	0.004622	0.002732	0.005705	0.003044	0.006977	0.006945		d__Bacteria;p__Proteobacteria;o__Burkholderiales;f__Burkholderiaceae;g__AKCV01;s__AKCV01 sp000272025	0	0.000808	0
d__Bacteria;p__Bacteroidota;o__Bacteroidales;f__WCHB1-69;g__UBA5429;s__UBA5429 sp002427605	0	0	0	0	0	0	0	0	0	0	0.00022	0.000511		d__Bacteria;p__Firmicutes;o__Bacillales_D;f__Amphibacillaceae;g__Pseudogracilibacillus;s__Pseudogracilibacillus intestinigallinarum	0.00054	0.00018	0.000931	0	0.00041	0		d__Bacteria;p__Proteobacteria;o__Burkholderiales;f__Burkholderiaceae;g__Acidovorax;s__Acidovorax delafieldii	0	0.000379	0.000631
d__Bacteria;p__Bacteroidota;o__Sphingobacteriales;f__Sphingobacteriaceae;g__Sphingobacterium;s__Sphingobacterium stercoripullorum	0	0	0	0	0	0.000351	0	0	0	0	0	0		d__Bacteria;p__Firmicutes;o__Bacillales_D;f__Amphibacillaceae;g__Virgibacillus_B;s__Virgibacillus_B alimentarius	0.00023	0.004013	0.0002	0.00012	0.0005	0		d__Bacteria;p__Proteobacteria;o__Burkholderiales;f__Burkholderiaceae;g__Acidovorax;s__Acidovorax sp000302535	0	0.006468	0.029111
d__Bacteria;p__Campylobacterota;o__Campylobacterales;f__Arcobacteraceae;g__Aliarcobacter;s__Aliarcobacter cryaerophilus_A	0.002802	0	0	0	0.001242	0	0	0	0	0	0	0		d__Bacteria;p__Firmicutes;o__Brevibacillales;f__Brevibacillaceae;g__Brevibacillus_B;s__Brevibacillus_B halotolerans	0	0.000811	0.00019	0	0	0		d__Bacteria;p__Proteobacteria;o__Burkholderiales;f__Burkholderiaceae;g__Acidovorax;s__Acidovorax sp001411535	0	0.057924	0.066138
d__Bacteria;p__Campylobacterota;o__Campylobacterales;f__Arcobacteraceae;g__UBA6211;s__UBA6211 sp012522985	0	0	0	0	0.00024	0.00022	0	0.002012	0.00023	0	0.000531	0		d__Bacteria;p__Firmicutes;o__Erysipelotrichales;f__Erysipelotrichaceae;g__Breznakia;s__Breznakia sp001695645	0	0	0	0	0	0.000951		d__Bacteria;p__Proteobacteria;o__Burkholderiales;f__Burkholderiaceae;g__Acidovorax;s__Acidovorax sp003058055	0	0.000727	0
d__Bacteria;p__Chloroflexota;o__Anaerolineales;f__Anaerolineaceae;g__Leptolinea;s__Leptolinea sp012515195	0	0	0	0	0	0	0	0.001111	0	0	0	0		d__Bacteria;p__Firmicutes;o__Haloplasmatales_A;f__Turicibacteraceae;g__Turicibacter;s__Turicibacter sp001543345	0	0	9e-05	0	0	0		d__Bacteria;p__Proteobacteria;o__Burkholderiales;f__Burkholderiaceae;g__Acidovorax;s__Acidovorax sp005405905	0	0.000849	0.001062
d__Bacteria;p__Chloroflexota;o__Anaerolineales;f__Anaerolineaceae;g__T78;s__T78 sp002399085	0	0	0.000671	0	0	0	0	0	0	0	0	0		d__Bacteria;p__Firmicutes;o__Lactobacillales;f__Aerococcaceae;g__Facklamia_A;s__Facklamia_A tabacinasalis	0.00074	0.0002	0.00017	0	0	0		d__Bacteria;p__Proteobacteria;o__Burkholderiales;f__Burkholderiaceae;g__Acidovorax;s__Acidovorax sp006715665	0	0.000594	0.000711
d__Bacteria;p__Chloroflexota;o__Dehalococcoidales;f__UBA5627;g__UBA5627;s__UBA5627 sp012719115	0	0.003524	0.002572	0	0.004598	0.003086	0	0.002813	0.001031	0	0.001972	0.002393		d__Bacteria;p__Firmicutes;o__Lactobacillales;f__Aerococcaceae;g__Trichococcus;s__Trichococcus flocculiformis	0	0	0	0.002923	0.024403	0.001461		d__Bacteria;p__Proteobacteria;o__Burkholderiales;f__Burkholderiaceae;g__Acidovorax;s__Acidovorax temperans	0	0.018646	0.010321
d__Bacteria;p__Chloroflexota;o__UBA1429;f__UBA1429;g__JAAYDS01;s__JAAYDS01 sp012729155	0	0	0	0	0	0.000882	0	0.000621	0.000971	0	0	0		d__Bacteria;p__Firmicutes;o__Lactobacillales;f__Aerococcaceae;g__Trichococcus;s__Trichococcus shcherbakoviae	0	0	0	0	0.000681	0		d__Bacteria;p__Proteobacteria;o__Burkholderiales;f__Burkholderiaceae;g__Acidovorax_A;s__Acidovorax_A wautersii	0	0	0.000451
d__Bacteria;p__Cloacimonadota;o__Cloacimonadales;f__Cloacimonadaceae;g__Cloacimonas;s__Cloacimonas sp002425825	0	0.002853	0	0	0	0	0	0.006778	0.000621	0	0	0		d__Bacteria;p__Firmicutes;o__Lactobacillales;f__Carnobacteriaceae;g__Atopostipes;s__Atopostipes pullistercoris	0.014847	0.003292	0.007356	0.00013	0.000661	0.005714		d__Bacteria;p__Proteobacteria;o__Burkholderiales;f__Burkholderiaceae;g__Acidovorax_C;s__Acidovorax_C caeni	0	0.003643	0.002074
d__Bacteria;p__Cloacimonadota;o__Cloacimonadales;f__Cloacimonadaceae;g__Cloacimonas;s__Cloacimonas sp017996595	0	0	0	0	0.000841	0	0	0	0	0	0	0		d__Bacteria;p__Firmicutes;o__Lactobacillales;f__Carnobacteriaceae;g__Atopostipes;s__Atopostipes suicloacalis	0.001111	0.00029	0.00058	0	0	0.00035		d__Bacteria;p__Proteobacteria;o__Burkholderiales;f__Burkholderiaceae;g__Aquabacterium;s__Aquabacterium parvum	0	0.000256	0.001213
d__Bacteria;p__Cloacimonadota;o__Cloacimonadales;f__Cloacimonadaceae;g__UBA5456;s__UBA5456 sp002410505	0	0.001121	0.01291	0	0.00027	0.00506	0	0	0	0	0	0.02193		d__Bacteria;p__Firmicutes;o__Lactobacillales;f__Enterococcaceae;g__Enterococcus;s__Enterococcus faecalis	0.00021	0	0	0	0	0		d__Bacteria;p__Proteobacteria;o__Burkholderiales;f__Burkholderiaceae;g__Aquabacterium;s__Aquabacterium sp001770725	0	0.003674	0
d__Bacteria;p__Cloacimonadota;o__Cloacimonadales;f__Cloacimonadaceae;g__UBA5456;s__UBA5456 sp017994635	0	0.000581	0	0	0.001112	0.000491	0	0.005306	0.00029	0	0.002253	0		d__Bacteria;p__Firmicutes;o__Lactobacillales;f__Enterococcaceae;g__Enterococcus_B;s__Enterococcus_B hirae	0.00022	0.0002	0	0	0	0		d__Bacteria;p__Proteobacteria;o__Burkholderiales;f__Burkholderiaceae;g__Comamonas;s__Comamonas testosteroni	0	0	0.002595
d__Bacteria;p__Cloacimonadota;o__Cloacimonadales;f__Cloacimonadaceae;g__UBA5456;s__UBA5456 sp018433885	0	0	0	0	0.001182	0	0	0	0	0	0	0		d__Bacteria;p__Firmicutes;o__Lactobacillales;f__Enterococcaceae;g__Enterococcus_B;s__Enterococcus_B lactis	0	0.00018	0	0	0	0		d__Bacteria;p__Proteobacteria;o__Burkholderiales;f__Burkholderiaceae;g__Comamonas;s__Comamonas testosteroni_F	0	0	0.001253
d__Bacteria;p__Desulfobacterota;o__Desulfobulbales;f__Desulfobulbaceae;g__Desulfobulbus;s__Desulfobulbus sp017998195	0.00045	0.002062	0.002202	0	0.002374	0.000822	0	0.002293	0.001191	0	0.001562	0.000951		d__Bacteria;p__Firmicutes;o__Lactobacillales;f__Enterococcaceae;g__Enterococcus_E;s__Enterococcus_E cecorum	0.00012	0.00016	8e-05	0	0	0		d__Bacteria;p__Proteobacteria;o__Burkholderiales;f__Burkholderiaceae;g__Comamonas;s__Comamonas thiooxydans	0	0	0.017386
d__Bacteria;p__Desulfobacterota;o__Desulfuromonadales;f__JAAYDE01;g__JAAYDE01;s__JAAYDE01 sp012729375	0	0.002233	0	0	0.000311	0	0	0	0	0	0	0		d__Bacteria;p__Firmicutes;o__Lactobacillales;f__Enterococcaceae;g__Enterococcus_I;s__Enterococcus_I lemanii	0	0	0	0.00017	0.002693	0		d__Bacteria;p__Proteobacteria;o__Burkholderiales;f__Burkholderiaceae;g__Comamonas;s__Comamonas tsuruhatensis	0	0.00173	0
d__Bacteria;p__Desulfobacterota;o__Desulfuromonadales;f__Trichloromonadaceae;g__Trichloromonas;s__Trichloromonas acetexigens	0	0	0	0	0	0	0	0.000421	0	0	0	0		d__Bacteria;p__Firmicutes;o__Lactobacillales;f__Enterococcaceae;g__Tetragenococcus;s__Tetragenococcus pullicola	0.00042	0.00012	0.00025	0	0	0		d__Bacteria;p__Proteobacteria;o__Burkholderiales;f__Burkholderiaceae;g__Diaphorobacter;s__Diaphorobacter nitroreducens	0	0.007491	0.010081
d__Bacteria;p__Desulfobacterota;o__Syntrophales;f__Smithellaceae;g__Smithella;s__Smithella sp017993615	0	0.000611	0	0	0.006	0.000581	0	0.005326	0.000631	0	0.00029	0.001322		d__Bacteria;p__Firmicutes;o__Lactobacillales;f__Lactobacillaceae;g__Lactobacillus;s__Lactobacillus crispatus	0.002671	0.004693	0.000651	0	0	0		d__Bacteria;p__Proteobacteria;o__Burkholderiales;f__Burkholderiaceae;g__Giesbergeria;s__Giesbergeria granuli	0	0.000921	0.006634
d__Bacteria;p__Desulfobacterota;o__Syntrophales;f__Smithellaceae;g__Smithella;s__Smithella sp019136325	0	0.004715	0	0	0	0	0	0.002183	0	0	0.002974	0		d__Bacteria;p__Firmicutes;o__Lactobacillales;f__Lactobacillaceae;g__Lactobacillus;s__Lactobacillus gallinarum	0.001431	0.002692	0.00055	0	0	0		d__Bacteria;p__Proteobacteria;o__Burkholderiales;f__Burkholderiaceae;g__Giesbergeria;s__Giesbergeria metamorpha	0	0.010428	0.170765
d__Bacteria;p__Desulfobacterota;o__Syntrophales;f__Smithellaceae;g__UBA8904;s__UBA8904 sp002070455	0	0	0	0	0.001593	0.001012	0	0	0	0	0	0		d__Bacteria;p__Firmicutes;o__Lactobacillales;f__Lactobacillaceae;g__Lactobacillus;s__Lactobacillus johnsonii	0.00031	0.00063	6e-05	0	0	0		d__Bacteria;p__Proteobacteria;o__Burkholderiales;f__Burkholderiaceae;g__Giesbergeria;s__Giesbergeria sp001724785	0	0	0.001182
d__Bacteria;p__Desulfobacterota;o__Syntrophales;f__Smithellaceae;g__UBA8904;s__UBA8904 sp002304995	0	0.00035	0	0	0.002424	0	0	0.000611	0	0	0.000981	0		d__Bacteria;p__Firmicutes;o__Lactobacillales;f__Lactobacillaceae;g__Lactobacillus;s__Lactobacillus pullistercoris	0	6e-05	3e-05	0	0	0		d__Bacteria;p__Proteobacteria;o__Burkholderiales;f__Burkholderiaceae;g__Giesbergeria;s__Giesbergeria sp001770955	0	0.006959	0.006854
d__Bacteria;p__Desulfobacterota;o__Syntrophales;f__Smithellaceae;g__UBA8904;s__UBA8904 sp012729055	0	0.002743	0	0	0.015676	0.001162	0	0.002313	0	0	0.00027	0		d__Bacteria;p__Firmicutes;o__Lactobacillales;f__Lactobacillaceae;g__Ligilactobacillus;s__Ligilactobacillus agilis	0	6e-05	0	0	0	0		d__Bacteria;p__Proteobacteria;o__Burkholderiales;f__Burkholderiaceae;g__Giesbergeria;s__Giesbergeria sp010020825	0	0.00264	0.002415
d__Bacteria;p__Desulfobacterota_I;o__Desulfovibrionales;f__Desulfovibrionaceae;g__Desulfovibrio;s__Desulfovibrio desulfuricans	0.017085	0.000681	0	0.015871	0.000651	0	0.032631	0.002914	0	0.019427	0.000661	0		d__Bacteria;p__Firmicutes;o__Lactobacillales;f__Lactobacillaceae;g__Ligilactobacillus;s__Ligilactobacillus aviarius	0.00067	0.000891	0.00011	0	0.00013	0		d__Bacteria;p__Proteobacteria;o__Burkholderiales;f__Burkholderiaceae;g__Hydrogenophaga;s__Hydrogenophaga borbori	0	0.000512	0.001884
d__Bacteria;p__Desulfobacterota_I;o__Desulfovibrionales;f__Desulfovibrionaceae;g__Desulfovibrio;s__Desulfovibrio desulfuricans_A	0.00038	0	0	0	0	0	0	0	0	0.000681	0	0		d__Bacteria;p__Firmicutes;o__Lactobacillales;f__Lactobacillaceae;g__Ligilactobacillus;s__Ligilactobacillus excrementavium	0.00029	0	0.00024	0	0	0		d__Bacteria;p__Proteobacteria;o__Burkholderiales;f__Burkholderiaceae;g__Hydrogenophaga;s__Hydrogenophaga laconesensis	0	0.00044	0.000341
d__Bacteria;p__Desulfobacterota_I;o__Desulfovibrionales;f__Desulfovibrionaceae;g__Desulfovibrio;s__Desulfovibrio legallii	0	0.002062	0	0	0.003546	0.000721	0	0.008721	0.001662	0.00017	0.001822	0.000681		d__Bacteria;p__Firmicutes;o__Lactobacillales;f__Lactobacillaceae;g__Ligilactobacillus;s__Ligilactobacillus excrementipullorum	0.00013	6e-05	5e-05	0	0	0		d__Bacteria;p__Proteobacteria;o__Burkholderiales;f__Burkholderiaceae;g__Hydrogenophaga;s__Hydrogenophaga pseudoflava	0	0.002364	0.02893
d__Bacteria;p__Desulfobacterota_I;o__Desulfovibrionales;f__Desulfovibrionaceae;g__Desulfovibrio;s__Desulfovibrio sp002237645	0	0	0	0	0	0	0	0	0	0.000681	0	0		d__Bacteria;p__Firmicutes;o__Lactobacillales;f__Lactobacillaceae;g__Ligilactobacillus;s__Ligilactobacillus salivarius	0.002651	0.003402	0.001391	0.00016	0.001231	0		d__Bacteria;p__Proteobacteria;o__Burkholderiales;f__Burkholderiaceae;g__Hydrogenophaga;s__Hydrogenophaga sp018993155	0	0.00088	0.001734
d__Bacteria;p__Desulfobacterota_I;o__Desulfovibrionales;f__Desulfovibrionaceae;g__Desulfovibrio;s__Desulfovibrio sp009929215	0.00037	0.00041	0	0.000692	0	0	0	0	0	0	0	0		d__Bacteria;p__Firmicutes;o__Lactobacillales;f__Lactobacillaceae;g__Limosilactobacillus;s__Limosilactobacillus gallistercoris	0	0.00023	0	6e-05	0.00037	0		d__Bacteria;p__Proteobacteria;o__Burkholderiales;f__Burkholderiaceae;g__Ideonella;s__Ideonella sp016213265	0	0.000675	0
d__Bacteria;p__Desulfobacterota_I;o__Desulfovibrionales;f__Desulfovibrionaceae;g__Desulfovibrio;s__Desulfovibrio sp905214305	0	0	0	0	0	0	0	0	0	0.00018	0	0		d__Bacteria;p__Firmicutes;o__Lactobacillales;f__Lactobacillaceae;g__Limosilactobacillus;s__Limosilactobacillus ingluviei	0	6e-05	0	0	0	0		d__Bacteria;p__Proteobacteria;o__Burkholderiales;f__Burkholderiaceae;g__MR-S7;s__MR-S7 sp000400995	0	0	0.000691
d__Bacteria;p__Desulfobacterota_I;o__Desulfovibrionales;f__Desulfovibrionaceae;g__Solidesulfovibrio;s__Solidesulfovibrio alcoholivorans	0	0.001862	0	0	0.000641	0	0	0.000501	0	0	0.006678	0		d__Bacteria;p__Firmicutes;o__Lactobacillales;f__Lactobacillaceae;g__Limosilactobacillus;s__Limosilactobacillus intestinipullorum	0	6e-05	0	0	0	0		d__Bacteria;p__Proteobacteria;o__Burkholderiales;f__Burkholderiaceae;g__Massilia;s__Massilia alkalitolerans	0	0.001136	0
d__Bacteria;p__Desulfobacterota_I;o__Desulfovibrionales;f__Desulfovibrionaceae;g__Solidesulfovibrio;s__Solidesulfovibrio carbinoliphilus	0	0	0	0.002257	0.001813	0	0	0.000811	0	0	0	0		d__Bacteria;p__Firmicutes;o__Lactobacillales;f__Lactobacillaceae;g__Limosilactobacillus;s__Limosilactobacillus oris	0	4e-05	0	0	0	0		d__Bacteria;p__Proteobacteria;o__Burkholderiales;f__Methylophilaceae;g__Methylophilus;s__Methylophilus methylotrophus	0	0	0.001583
d__Bacteria;p__Desulfobacterota_I;o__Desulfovibrionales;f__Desulfovibrionaceae;g__Solidesulfovibrio;s__Solidesulfovibrio sp003525525	0	0.00038	0	0	0	0	0	0	0	0	0.001412	0		d__Bacteria;p__Firmicutes;o__Lactobacillales;f__Lactobacillaceae;g__Limosilactobacillus;s__Limosilactobacillus reuteri_E	0.00027	0.00072	0.00027	0	0.000791	0		d__Bacteria;p__Proteobacteria;o__Burkholderiales;f__Rhodocyclaceae;g__Azonexus;s__Azonexus agitatus	0	0.000594	0
d__Bacteria;p__Elusimicrobiota;o__Endomicrobiales;f__Endomicrobiaceae;g__JAHDRN01;s__JAHDRN01 sp018433245	0	0.000511	0	0	0	0.00017	0	0.000981	0	0	0	0.000371		d__Bacteria;p__Firmicutes;o__Lactobacillales;f__Lactobacillaceae;g__Limosilactobacillus;s__Limosilactobacillus vaginalis	6e-05	0.00025	6e-05	0	0	0		d__Bacteria;p__Proteobacteria;o__Burkholderiales;f__Rhodocyclaceae;g__Azonexus;s__Azonexus sp012839675	0	0.004636	0
d__Bacteria;p__Eremiobacterota;o__Xenobiales;f__Xenobiaceae;g__Xenobium;s__Xenobium purgamenti	0	0.011313	0.000941	0	0.001563	0	0	0.002243	0	0	0.00835	0.005798		d__Bacteria;p__Firmicutes;o__Lactobacillales;f__Lactobacillaceae;g__Weissella;s__Weissella thailandensis	0.00016	8e-05	0.00012	0	0	0		d__Bacteria;p__Proteobacteria;o__Burkholderiales;f__Rhodocyclaceae;g__Azonexus;s__Azonexus sp016790885	0	0.000256	0
d__Bacteria;p__Fibrobacterota;o__Fibrobacterales;f__Fibrobacteraceae;g__Fibro-01;s__Fibro-01 sp012515825	0	0	0.000801	0	0.000481	0.000541	0	0.000491	0	0	0.000791	0.000971		d__Bacteria;p__Firmicutes;o__Lactobacillales;f__Streptococcaceae;g__Streptococcus;s__Streptococcus alactolyticus	0.00023	0.00031	8e-05	0	0	0		d__Bacteria;p__Proteobacteria;o__Burkholderiales;f__Rhodocyclaceae;g__Azospira;s__Azospira oryzae	0	0.018554	0.006564
d__Bacteria;p__Firmicutes;o__Acholeplasmatales;f__UBA5453;g__Acholeplasma_E;s__Acholeplasma_E morum	0	0	0	0	0	0	0	0.000841	0	0	0.000671	0		d__Bacteria;p__Firmicutes;o__RFN20;f__CAG-826;g__Onthovivens;s__Onthovivens sp002399785	0	0	0	0	0	0.000811		d__Bacteria;p__Proteobacteria;o__Burkholderiales;f__Rhodocyclaceae;g__Methyloversatilis;s__Methyloversatilis discipulorum_A	0	0.000389	0.000661
d__Bacteria;p__Firmicutes;o__Acholeplasmatales;f__UBA5453;g__UBA5409;s__UBA5409 sp002410615	0	0.000451	0	0	0.000881	0.000862	0	0	0	0	0.000701	0.00018		d__Bacteria;p__Firmicutes;o__Staphylococcales;f__Salinicoccaceae;g__Aliicoccus;s__Aliicoccus persicus	0.00031	0	4e-05	0	0	0		d__Bacteria;p__Proteobacteria;o__Burkholderiales;f__Rhodocyclaceae;g__Zoogloea;s__Zoogloea sp017309145	0	0.00131	0
d__Bacteria;p__Firmicutes;o__Bacillales_D;f__Amphibacillaceae;g__Avamphibacillus;s__Avamphibacillus intestinigallinarum	0	0	0.00047	0	0	0.001212	0	0	0.001031	0	0	0.000881		d__Bacteria;p__Firmicutes;o__Staphylococcales;f__Salinicoccaceae;g__Jeotgalicoccus;s__Jeotgalicoccus aerolatus	0.00054	0.00059	0.00031	0	0.00022	0		d__Bacteria;p__Proteobacteria;o__Caedimonadales;f__UBA1908;g__JACESU01;s__JACESU01 sp013911655	0	0	0.000431
d__Bacteria;p__Firmicutes;o__Bacillales_D;f__Amphibacillaceae;g__Cerasibacillus;s__Cerasibacillus quisquiliarum	0	0	0	0	0	0.000361	0	0	0	0	0	0		d__Bacteria;p__Firmicutes;o__Staphylococcales;f__Salinicoccaceae;g__Jeotgalicoccus;s__Jeotgalicoccus halotolerans	0.001	0.001631	0.00048	0	0	0		d__Bacteria;p__Proteobacteria;o__Caulobacterales;f__Caulobacteraceae;g__Brevundimonas;s__Brevundimonas bullata	0	0.000573	0.001393
d__Bacteria;p__Firmicutes;o__Bacillales_D;f__Amphibacillaceae;g__Cerasibacillus;s__Cerasibacillus terrae	0	0	0	0	0	0.000371	0	0	0	0	0	0		d__Bacteria;p__Firmicutes;o__Staphylococcales;f__Salinicoccaceae;g__Jeotgalicoccus;s__Jeotgalicoccus meleagridis	0.002221	0.000971	0.001171	0	0.00017	0		d__Bacteria;p__Proteobacteria;o__Caulobacterales;f__Caulobacteraceae;g__Brevundimonas;s__Brevundimonas bullata_A	0	0.001167	0.000681
d__Bacteria;p__Firmicutes;o__Bacillales_D;f__Amphibacillaceae;g__LJ137;s__LJ137 sp003730295	0	0	0.002162	0	0	0.003767	0	0	0.004925	0	0	0.004276		d__Bacteria;p__Firmicutes;o__Staphylococcales;f__Salinicoccaceae;g__Jeotgalicoccus;s__Jeotgalicoccus nanhaiensis	0.00038	0.00073	0.00016	0	0	0		d__Bacteria;p__Proteobacteria;o__Caulobacterales;f__Caulobacteraceae;g__Brevundimonas;s__Brevundimonas diminuta	0	0.000184	0.000772
d__Bacteria;p__Firmicutes;o__Bacillales_D;f__Amphibacillaceae;g__MSJ-26;s__MSJ-26 sp018918075	0.003383	0.001141	0.020997	0.006451	0.003476	0.05581	0.014025	0.002083	0.071996	0.004364	0.002723	0.070338		d__Bacteria;p__Firmicutes;o__Staphylococcales;f__Salinicoccaceae;g__Nosocomiicoccus;s__Nosocomiicoccus stercorigallinarum	0.001501	0.001301	0.00021	9e-05	0.00027	0		d__Bacteria;p__Proteobacteria;o__Caulobacterales;f__Caulobacteraceae;g__Brevundimonas;s__Brevundimonas naejangsanensis_A	0	0.003766	0
d__Bacteria;p__Firmicutes;o__Bacillales_D;f__Amphibacillaceae;g__Oceanobacillus;s__Oceanobacillus humi	0	0	0	0	0	0.001653	0	0	0.002363	0	0	0.001572		d__Bacteria;p__Firmicutes;o__Staphylococcales;f__Salinicoccaceae;g__Salinicoccus;s__Salinicoccus halodurans	0.00024	0.00016	9e-05	0	0	0		d__Bacteria;p__Proteobacteria;o__Caulobacterales;f__Caulobacteraceae;g__Brevundimonas;s__Brevundimonas vesicularis	0	0.000164	0
d__Bacteria;p__Firmicutes;o__Bacillales_D;f__Amphibacillaceae;g__Oceanobacillus;s__Oceanobacillus indicireducens	0	0	0	0	0	0.000581	0	0	0.000621	0	0	0.000401		d__Bacteria;p__Firmicutes;o__Staphylococcales;f__Salinicoccaceae;g__Salinicoccus;s__Salinicoccus merdavium	0.049604	0.029309	0.013691	0.00043	0.002292	0.017091		d__Bacteria;p__Proteobacteria;o__Caulobacterales;f__Caulobacteraceae;g__Phenylobacterium;s__Phenylobacterium haematophilum	0	0.000829	0.000732
d__Bacteria;p__Firmicutes;o__Bacillales_D;f__Amphibacillaceae;g__Pseudogracilibacillus;s__Pseudogracilibacillus intestinigallinarum	0	0	0.000711	0	0	0.002274	0	0	0.001772	0	0	0.001322		d__Bacteria;p__Firmicutes;o__Staphylococcales;f__Salinicoccaceae;g__Salinicoccus;s__Salinicoccus qingdaonensis	0.00042	0.00022	0.00013	0	0	0		d__Bacteria;p__Proteobacteria;o__Caulobacterales;f__Caulobacteraceae;g__Phenylobacterium;s__Phenylobacterium kunshanense	0	0.000389	0
d__Bacteria;p__Firmicutes;o__Bacillales_D;f__Amphibacillaceae;g__Virgibacillus;s__Virgibacillus sp010994035	0	0	0.000891	0	0	0.002755	0	0	0.003263	0	0	0.003214		d__Bacteria;p__Firmicutes;o__Staphylococcales;f__Salinicoccaceae;g__Salinicoccus;s__Salinicoccus sediminis	0.00092	0.000831	0.00042	0	0	0		d__Bacteria;p__Proteobacteria;o__Caulobacterales;f__Caulobacteraceae;g__Phenylobacterium;s__Phenylobacterium sp017991675	0	0.000256	0
d__Bacteria;p__Firmicutes;o__Bacillales_D;f__Amphibacillaceae;g__Virgibacillus_B;s__Virgibacillus_B alimentarius	0	0	0	0	0	0.001363	0	0	0.001411	0	0	0.001332		d__Bacteria;p__Firmicutes;o__Staphylococcales;f__Salinicoccaceae;g__Salinicoccus;s__Salinicoccus sp001265075	0.003272	0.001521	0.000811	0	0	0.000991		d__Bacteria;p__Proteobacteria;o__Caulobacterales;f__Caulobacteraceae;g__Phenylobacterium;s__Phenylobacterium sp018240795	0	0.002006	0.000952
d__Bacteria;p__Firmicutes;o__Brevibacillales;f__Brevibacillaceae;g__Brevibacillus_B;s__Brevibacillus_B halotolerans	0	0	0	0	0	0.001012	0	0	0.000681	0	0	0.000691		d__Bacteria;p__Firmicutes;o__Staphylococcales;f__Salinicoccaceae;g__Salinicoccus;s__Salinicoccus stercoripullorum	0.044832	0.049513	0.023929	0.000701	0.002673	0.003843		d__Bacteria;p__Proteobacteria;o__Methylococcales;f__Methylomonadaceae;g__Methylobacter_A;s__Methylobacter_A tundripaludum_A	0	0	0.000742
d__Bacteria;p__Firmicutes;o__DSM-16016;f__Caldibacillaceae;g__RUG14133;s__RUG14133 sp902796085	0	0	0.005244	0	0	0.01509	0	0	0.021373	0	0	0.016233		d__Bacteria;p__Firmicutes;o__Staphylococcales;f__Staphylococcaceae;g__Mammaliicoccus;s__Mammaliicoccus lentus	0.001221	0.001151	0.00053	0.00011	0.00042	0		d__Bacteria;p__Proteobacteria;o__Pseudomonadales;f__Moraxellaceae;g__Acinetobacter;s__Acinetobacter fasciculus	0	0.042573	0.022948
d__Bacteria;p__Firmicutes;o__Erysipelotrichales;f__Erysipelotrichaceae;g__Breznakia;s__Breznakia sp001695645	0.000801	0.001091	0	0.000773	0.000551	0.000401	0.002671	0.000571	0.002172	0.002252	0.000401	0.000791		d__Bacteria;p__Firmicutes;o__Staphylococcales;f__Staphylococcaceae;g__Staphylococcus;s__Staphylococcus cohnii	0.00017	0.00012	9e-05	0	0	0		d__Bacteria;p__Proteobacteria;o__Pseudomonadales;f__Moraxellaceae;g__Acinetobacter;s__Acinetobacter idrijaensis	0	0.306135	0.034281
d__Bacteria;p__Firmicutes;o__Erysipelotrichales;f__Erysipelotrichaceae;g__Bulleidia;s__Bulleidia sp009929095	0.000791	0	0	0.003321	0	0	0	0	0	0.001932	0	0		d__Bacteria;p__Firmicutes;o__Staphylococcales;f__Staphylococcaceae;g__Staphylococcus;s__Staphylococcus nepalensis	0.001521	0.005764	0.000741	0	0	0		d__Bacteria;p__Proteobacteria;o__Pseudomonadales;f__Moraxellaceae;g__Acinetobacter;s__Acinetobacter kookii	0	0.018165	0.002225
d__Bacteria;p__Firmicutes;o__Erysipelotrichales;f__Erysipelotrichaceae;g__Bulleidia;s__Bulleidia sp012516665	0	0	0	0.000622	0	0	0	0	0	0	0	0		d__Bacteria;p__Firmicutes;o__Staphylococcales;f__Staphylococcaceae;g__Staphylococcus;s__Staphylococcus simulans	0	0.00033	0	0	0	0		d__Bacteria;p__Proteobacteria;o__Pseudomonadales;f__Moraxellaceae;g__Acinetobacter;s__Acinetobacter lwoffii	0	0.005322	0
d__Bacteria;p__Firmicutes;o__Erysipelotrichales;f__Erysipelotrichaceae;g__Erysipelothrix;s__Erysipelothrix tonsillarum	0	0	0	0	0	0	0	0	0.002473	0	0	0		d__Bacteria;p__Firmicutes;o__Staphylococcales;f__Staphylococcaceae;g__Staphylococcus;s__Staphylococcus ureilyticus	0.00091	0.001601	0.00024	0	0.00038	0		d__Bacteria;p__Proteobacteria;o__Pseudomonadales;f__Moraxellaceae;g__Acinetobacter;s__Acinetobacter lwoffii_D	0	0.131495	0.103505
d__Bacteria;p__Firmicutes;o__Izemoplasmatales;f__UBA5603;g__JAAYZB01;s__JAAYZB01 sp012515085	0	0	0	0	0	0.000291	0	0	0	0	0	0		d__Bacteria;p__Firmicutes;o__Thermoactinomycetales;f__DSM-45169;g__Melghirimyces;s__Melghirimyces thermohalophilus	0	0	0.003393	0	0	0		d__Bacteria;p__Proteobacteria;o__Pseudomonadales;f__Moraxellaceae;g__Acinetobacter;s__Acinetobacter lwoffii_E	0	0.007348	0
d__Bacteria;p__Firmicutes;o__Lactobacillales;f__Aerococcaceae;g__Trichococcus;s__Trichococcus flocculiformis	0.002062	0.027061	0.018215	0.000572	0.013232	0.032514	0.002741	0.011344	0.034406	0.005925	0.010143	0.032715		d__Bacteria;p__Firmicutes_A;o__Acetivibrionales;f__DSM-8532;g__JAAYJG01;s__JAAYJG01 sp012523055	0	0	0	0.00018	0	0		d__Bacteria;p__Proteobacteria;o__Pseudomonadales;f__Moraxellaceae;g__Acinetobacter;s__Acinetobacter pseudolwoffii	0	0.003039	0
d__Bacteria;p__Firmicutes;o__Lactobacillales;f__Aerococcaceae;g__Trichococcus;s__Trichococcus pasteurii	0	0.000711	0	0	0.00029	0.000441	0	0	0.000731	0	0	0.000511		d__Bacteria;p__Firmicutes_A;o__Christensenellales;f__CAG-138;g__Phil1;s__Phil1 sp002069725	0	0	0	0.0004	0.000551	0		d__Bacteria;p__Proteobacteria;o__Pseudomonadales;f__Moraxellaceae;g__Acinetobacter;s__Acinetobacter schindleri	0	0.001842	0.048341
d__Bacteria;p__Firmicutes;o__Lactobacillales;f__Aerococcaceae;g__Trichococcus;s__Trichococcus shcherbakoviae	0	0	0	0	0.00021	0.000751	0	0.00027	0.000941	0	0.00027	0.001051		d__Bacteria;p__Firmicutes_A;o__Christensenellales;f__CAG-138;g__UBA7703;s__UBA7703 sp002482505	0	0	0	0	0	0.00064		d__Bacteria;p__Proteobacteria;o__Pseudomonadales;f__Moraxellaceae;g__Acinetobacter;s__Acinetobacter sp001647535	0	0.003357	0
d__Bacteria;p__Firmicutes;o__Lactobacillales;f__Carnobacteriaceae;g__Atopostipes;s__Atopostipes pullistercoris	0.010879	0	0.002162	0.00606	0	0.002545	0.021958	0	0.003133	0.005685	0	0.002443		d__Bacteria;p__Firmicutes_A;o__Christensenellales;f__CAG-74;g__Pullichristensenella;s__Pullichristensenella sp002068815	0	0	0	0.00018	0.000551	0.001231		d__Bacteria;p__Proteobacteria;o__Pseudomonadales;f__Moraxellaceae;g__Acinetobacter;s__Acinetobacter sp002135245	0	0.002466	0.015262
d__Bacteria;p__Firmicutes;o__Lactobacillales;f__Carnobacteriaceae;g__Atopostipes;s__Atopostipes suicloacalis	0.000731	0	0	0.000431	0	0.00024	0.00131	0	0	0.00036	0	0.00023		d__Bacteria;p__Firmicutes_A;o__Clostridiales;f__Clostridiaceae;g__Clostridium;s__Clostridium butyricum	0	0	0	0.00039	0.001521	0.007535		d__Bacteria;p__Proteobacteria;o__Pseudomonadales;f__Moraxellaceae;g__Acinetobacter;s__Acinetobacter sp002367455	0	0.031745	0.021525
d__Bacteria;p__Firmicutes;o__Lactobacillales;f__Enterococcaceae;g__Enterococcus_A;s__Enterococcus_A dongliensis	0	0	0	0	0	0	0	0	0.00043	0	0	0.00024		d__Bacteria;p__Firmicutes_A;o__Clostridiales;f__Clostridiaceae;g__Clostridium_AN;s__Clostridium_AN bornimense	0	0	0	0.00021	0	0		d__Bacteria;p__Proteobacteria;o__Pseudomonadales;f__Moraxellaceae;g__Acinetobacter;s__Acinetobacter sp002455755	0	0.000757	0
d__Bacteria;p__Firmicutes;o__Lactobacillales;f__Enterococcaceae;g__Enterococcus_B;s__Enterococcus_B thailandicus	0.00038	0	0	0	0	0	0	0	0	0	0	0		d__Bacteria;p__Firmicutes_A;o__Clostridiales;f__Clostridiaceae;g__Clostridium_P;s__Clostridium_P perfringens	0	0.0002	8e-05	0	0	0		d__Bacteria;p__Proteobacteria;o__Pseudomonadales;f__Moraxellaceae;g__Psychrobacter;s__Psychrobacter faecalis	0	0.000297	0
d__Bacteria;p__Firmicutes;o__Lactobacillales;f__Enterococcaceae;g__Enterococcus_C;s__Enterococcus_C asini	0.002812	0	0	0.000793	0	0	0	0	0	0.000701	0	0		d__Bacteria;p__Firmicutes_A;o__Eubacteriales;f__Eubacteriaceae;g__Acetobacterium;s__Acetobacterium dehalogenans	0	0	0	0	0	0.000801		d__Bacteria;p__Proteobacteria;o__Pseudomonadales;f__Pseudomonadaceae;g__Pseudomonas;s__Pseudomonas aeruginosa	0	0.001689	0.002946
d__Bacteria;p__Firmicutes;o__Lactobacillales;f__Enterococcaceae;g__Enterococcus_C;s__Enterococcus_C sp017316025	0.000871	0	0	0.000953	0	0	0	0	0	0.00048	0	0		d__Bacteria;p__Firmicutes_A;o__Eubacteriales;f__Eubacteriaceae;g__Acetobacterium;s__Acetobacterium fimetarium	0	0	0	0	0	0.001431		d__Bacteria;p__Proteobacteria;o__Pseudomonadales;f__Pseudomonadaceae;g__Pseudomonas_A;s__Pseudomonas_A sp000765155	0	0.000256	0.001663
d__Bacteria;p__Firmicutes;o__Lactobacillales;f__Enterococcaceae;g__Enterococcus_I;s__Enterococcus_I lemanii	0.00024	0	0	0	0	0	0	0	0	0	0	0		d__Bacteria;p__Firmicutes_A;o__Eubacteriales;f__Eubacteriaceae;g__Acetobacterium;s__Acetobacterium wieringae	0	0	0	0	0	0.013059		d__Bacteria;p__Proteobacteria;o__Pseudomonadales;f__Pseudomonadaceae;g__Pseudomonas_A;s__Pseudomonas_A stutzeri_AL	0	0.008494	0.003868
d__Bacteria;p__Firmicutes;o__Lactobacillales;f__Lactobacillaceae;g__Ligilactobacillus;s__Ligilactobacillus aviarius	0	0	0	0	0	0	0	0	0	0.00012	0	0		d__Bacteria;p__Firmicutes_A;o__Eubacteriales;f__Eubacteriaceae;g__Eubacterium_O;s__Eubacterium_O aggregans	0	0	0	0	0.000631	0.002612		d__Bacteria;p__Proteobacteria;o__Pseudomonadales;f__Pseudomonadaceae;g__Pseudomonas_E;s__Pseudomonas_E hunanensis	0	0.009517	0.020733
d__Bacteria;p__Firmicutes;o__Lactobacillales;f__Lactobacillaceae;g__Ligilactobacillus;s__Ligilactobacillus excrementavium	0	0	0	0	0	0	0	0	0	0.001151	0	0		d__Bacteria;p__Firmicutes_A;o__Lachnospirales;f__Lachnospiraceae;g__Anaerobium;s__Anaerobium acetethylicum	0	0	0	0.000571	0.002042	0		d__Bacteria;p__Proteobacteria;o__Pseudomonadales;f__Pseudomonadaceae;g__Pseudomonas_E;s__Pseudomonas_E sp002753995	0	0	0.003327
d__Bacteria;p__Firmicutes;o__Lactobacillales;f__Lactobacillaceae;g__Ligilactobacillus;s__Ligilactobacillus salivarius	0	0	0	0.000241	0	0	0	0	0	0.00025	0	0		d__Bacteria;p__Firmicutes_A;o__Lachnospirales;f__Lachnospiraceae;g__CAG-791;s__CAG-791 sp012512995	0	0	0	0	0	0.001761		d__Bacteria;p__Proteobacteria;o__Pseudomonadales;f__Pseudomonadaceae;g__Pseudomonas_K;s__Pseudomonas_K sp004801855	0	0.00042	0
d__Bacteria;p__Firmicutes;o__Lactobacillales;f__Lactobacillaceae;g__Weissella;s__Weissella thailandensis	0	0	0	0	0	0	0	0	0	0.00027	0	0		d__Bacteria;p__Firmicutes_A;o__Lachnospirales;f__Lachnospiraceae;g__Fimimorpha;s__Fimimorpha faecalis	0	0	0.0001	0	0	0		d__Bacteria;p__Proteobacteria;o__Reyranellales;f__Reyranellaceae;g__Reyranella;s__Reyranella massiliensis	0	0.001218	0.003247
d__Bacteria;p__Firmicutes;o__Lactobacillales;f__Streptococcaceae;g__Streptococcus;s__Streptococcus alactolyticus	0	0	0	0	0	0	0	0	0	0.00012	0	0		d__Bacteria;p__Firmicutes_A;o__Lachnospirales;f__Lachnospiraceae;g__Lacrimispora;s__Lacrimispora sp015057715	0	0	0	0	0	0.003262		d__Bacteria;p__Proteobacteria;o__Reyranellales;f__Reyranellaceae;g__Reyranella;s__Reyranella sp001557035	0	0.001914	0.003948
d__Bacteria;p__Firmicutes;o__RF39;f__UBA660;g__JAAYGD01;s__JAAYGD01 sp012727915	0	0	0	0	0	0.003557	0	0	0	0	0	0		d__Bacteria;p__Firmicutes_A;o__Lachnospirales;f__Lachnospiraceae;g__Lacrimispora;s__Lacrimispora sp015057775	0	0	0	0	0	0.00042		d__Bacteria;p__Proteobacteria;o__Reyranellales;f__Reyranellaceae;g__Reyranella;s__Reyranella sp002281855	0	0.02493	0.091871
d__Bacteria;p__Firmicutes;o__RFN20;f__CAG-826;g__JAAYDH01;s__JAAYDH01 sp012729405	0	0.000841	0	0	0.000751	0	0	0.000591	0.000901	0	0.002043	0.000491		d__Bacteria;p__Firmicutes_A;o__Lachnospirales;f__Lachnospiraceae;g__Lacrimispora;s__Lacrimispora xylanolytica	0	0	0	0	0	0.000901		d__Bacteria;p__Proteobacteria;o__Reyranellales;f__Reyranellaceae;g__Reyranella;s__Reyranella sp004297265	0	0.001484	0.008317
d__Bacteria;p__Firmicutes;o__RFN20;f__CAG-826;g__Onthovivens;s__Onthovivens sp002399785	0.001671	0	0	0.002147	0	0	0.006402	0	0	0.00042	0	0		d__Bacteria;p__Firmicutes_A;o__Lachnospirales;f__Lachnospiraceae;g__Lacrimispora;s__Lacrimispora xylanolytica_A	0	0	0	0	0	0.00039		d__Bacteria;p__Proteobacteria;o__Reyranellales;f__Reyranellaceae;g__Reyranella;s__Reyranella sp009772935	0	0.00308	0.007085
d__Bacteria;p__Firmicutes;o__RFN20;f__CAG-826;g__UBA1424;s__UBA1424 sp002329705	0	0.003894	0.003483	0	0.00609	0.001232	0	0.003845	0.001902	0	0.002914	0.002684		d__Bacteria;p__Firmicutes_A;o__Lachnospirales;f__Lachnospiraceae;g__Lacrimispora;s__Lacrimispora xylanolytica_B	0	0	0	0	0	0.00048		d__Bacteria;p__Proteobacteria;o__Reyranellales;f__Reyranellaceae;g__Reyranella;s__Reyranella sp017307275	0	0.001791	0
d__Bacteria;p__Firmicutes;o__RFN20;f__CAG-826;g__UBA5455;s__UBA5455 sp002427365	0.00017	0	0	0.000221	0	0	0	0	0	0.00014	0	0		d__Bacteria;p__Firmicutes_A;o__Lachnospirales;f__Lachnospiraceae;g__SZUA-378;s__SZUA-378 sp003246295	0	0	0	0	0	0.001791		d__Bacteria;p__Proteobacteria;o__Reyranellales;f__Reyranellaceae;g__Reyranella;s__Reyranella sp017990895	0	0.001177	0.002796
d__Bacteria;p__Firmicutes;o__Staphylococcales;f__Salinicoccaceae;g__Jeotgalicoccus;s__Jeotgalicoccus aerolatus	0	0	0	0	0	0.00022	0	0	0	0	0	0		d__Bacteria;p__Firmicutes_A;o__Oscillospirales;f__Butyricicoccaceae;g__SCN-57-10;s__SCN-57-10 sp001725215	0	0	0	0	0	0.00029		d__Bacteria;p__Proteobacteria;o__Rhizobiales;f__Beijerinckiaceae;g__Bosea;s__Bosea robiniae	0	0.000409	0
d__Bacteria;p__Firmicutes;o__Staphylococcales;f__Salinicoccaceae;g__Jeotgalicoccus;s__Jeotgalicoccus meleagridis	0.00029	0	0	0	0	0.000531	0	0	0.000501	0.00016	0	0.000761		d__Bacteria;p__Firmicutes_A;o__Oscillospirales;f__Oscillospiraceae;g__CAG-83;s__CAG-83 sp012719745	0	0	0	0	0	0.00047		d__Bacteria;p__Proteobacteria;o__Rhizobiales;f__Beijerinckiaceae;g__Bosea;s__Bosea sp001426225	0	0.000594	0
d__Bacteria;p__Firmicutes;o__Staphylococcales;f__Salinicoccaceae;g__Salinicoccus;s__Salinicoccus merdavium	0.021508	0	0.001902	0.014266	0	0.002565	0.032962	0	0.001782	0.01164	0	0.001412		d__Bacteria;p__Firmicutes_A;o__Oscillospirales;f__Oscillospiraceae;g__Oscillibacter;s__Oscillibacter ruminantium	0	0	0	0	0.0005	0.002902		d__Bacteria;p__Proteobacteria;o__Rhizobiales;f__Beijerinckiaceae;g__Bosea;s__Bosea sp001556125	0	0.00044	0
d__Bacteria;p__Firmicutes;o__Staphylococcales;f__Salinicoccaceae;g__Salinicoccus;s__Salinicoccus sp001265075	0.001431	0	0	0.000883	0	0	0.002631	0	0	0.000691	0	0		d__Bacteria;p__Firmicutes_A;o__Peptostreptococcales;f__Anaerovoracaceae;g__Aminicella;s__Aminicella lysinilytica	0	0	0	0	0	0.019203		d__Bacteria;p__Proteobacteria;o__Rhizobiales;f__Beijerinckiaceae;g__Bosea;s__Bosea sp011764485	0	0.000256	0
d__Bacteria;p__Firmicutes;o__Staphylococcales;f__Salinicoccaceae;g__Salinicoccus;s__Salinicoccus stercoripullorum	0.001812	0	0.001962	0.001254	0	0.002735	0.004702	0	0.002292	0.001431	0	0.003885		d__Bacteria;p__Firmicutes_A;o__Peptostreptococcales;f__Anaerovoracaceae;g__RUG099;s__RUG099 sp012510935	0	0	0	0	0	0.001271		d__Bacteria;p__Proteobacteria;o__Rhizobiales;f__Beijerinckiaceae;g__Bosea;s__Bosea sp016428755	0	0.000194	0
d__Bacteria;p__Firmicutes;o__Staphylococcales;f__Staphylococcaceae;g__Mammaliicoccus;s__Mammaliicoccus lentus	0	0	0	0	0	0.000341	0	0	0	0	0	0		d__Bacteria;p__Firmicutes_A;o__Peptostreptococcales;f__Anaerovoracaceae;g__UBA1422;s__UBA1422 sp002304835	0	0	0	0	0.00034	0		d__Bacteria;p__Proteobacteria;o__Rhizobiales;f__Beijerinckiaceae;g__Bosea;s__Bosea sp017308015	0	0.0057	0.003267
d__Bacteria;p__Firmicutes;o__Thermoactinomycetales;f__DSM-45169;g__Kroppenstedtia;s__Kroppenstedtia guangzhouensis	0	0	0	0	0	0.000411	0	0	0	0	0	0		d__Bacteria;p__Firmicutes_A;o__Peptostreptococcales;f__Anaerovoracaceae;g__UBA1422;s__UBA1422 sp012515135	0	0	0	0.00035	0.003583	0		d__Bacteria;p__Proteobacteria;o__Rhizobiales;f__Beijerinckiaceae;g__Bosea;s__Bosea sp900156025	0	0.002292	0
d__Bacteria;p__Firmicutes;o__Thermoactinomycetales;f__DSM-45169;g__Melghirimyces;s__Melghirimyces thermohalophilus	0	0	0.005444	0	0	0.008567	0	0	0.007638	0	0	0.010354		d__Bacteria;p__Firmicutes_A;o__Peptostreptococcales;f__Peptostreptococcaceae;g__JAGHEK01;s__JAGHEK01 sp017889265	0	0	5e-05	0	0	0		d__Bacteria;p__Proteobacteria;o__Rhizobiales;f__Beijerinckiaceae;g__Bosea;s__Bosea thiooxidans	0	0.000338	0
d__Bacteria;p__Firmicutes_A;o__Acetivibrionales;f__DSM-8532;g__JAAYJG01;s__JAAYJG01 sp012523055	0	0.000471	0	0	0	0	0	0.001322	0	0	0.000541	0		d__Bacteria;p__Firmicutes_A;o__Peptostreptococcales;f__Peptostreptococcaceae;g__Peptostreptococcus;s__Peptostreptococcus russellii	0	0	0	0	0	0.00033		d__Bacteria;p__Proteobacteria;o__Rhizobiales;f__Beijerinckiaceae;g__Camelimonas;s__Camelimonas lactis	0	0.000604	0
d__Bacteria;p__Firmicutes_A;o__Acetivibrionales;f__DSM-8532;g__JAAYJG01;s__JAAYJG01 sp017995215	0	0	0	0	0	0	0	0.000461	0	0	0	0		d__Bacteria;p__Firmicutes_A;o__Peptostreptococcales;f__Peptostreptococcaceae;g__Romboutsia;s__Romboutsia sp904418825	0.001311	0.00071	0.001881	0.000841	0.004925	0.000801		d__Bacteria;p__Proteobacteria;o__Rhizobiales;f__Hyphomicrobiaceae;g__Hyphomicrobium;s__Hyphomicrobium zavarzinii	0	0.000604	0.000822
d__Bacteria;p__Firmicutes_A;o__Christensenellales;f__CAG-138;g__DUPG01;s__DUPG01 sp012511925	0	0	0	0	0	0	0	0	0	0	0.00031	0		d__Bacteria;p__Firmicutes_A;o__Saccharofermentanales;f__DTU023;g__DTU032;s__DTU032 sp002427505	0	0	0	0.001912	0.000551	0.003853		d__Bacteria;p__Proteobacteria;o__Rhizobiales;f__Rhizobiaceae;g__Allorhizobium;s__Allorhizobium naphthalenivorans_A	0	0.000297	0
d__Bacteria;p__Firmicutes_A;o__Christensenellales;f__CAG-138;g__Phil1;s__Phil1 sp002069725	0	0.00039	0	0	0.001492	0.000792	0	0.000421	0.00039	0.00042	0.000511	0.00035		d__Bacteria;p__Firmicutes_A;o__Saccharofermentanales;f__DTU023;g__UBA4923;s__UBA4923 sp002427535	0	0	0	0.00016	0.00013	0		d__Bacteria;p__Proteobacteria;o__Rhizobiales;f__Rhizobiaceae;g__Allorhizobium;s__Allorhizobium sp002796995	0	0.002016	0
d__Bacteria;p__Firmicutes_A;o__Christensenellales;f__CAG-138;g__UBA7703;s__UBA7703 sp002482505	0.000981	0	0	0	0	0	0	0	0	0	0	0		d__Bacteria;p__Firmicutes_A;o__Saccharofermentanales;f__DTU023;g__UBA5436;s__UBA5436 sp002427545	0	0	0	0	0.00012	0.00064		d__Bacteria;p__Proteobacteria;o__Rhizobiales;f__Rhizobiaceae;g__Allorhizobium;s__Allorhizobium sp012927355	0	0.000491	0
d__Bacteria;p__Firmicutes_A;o__Christensenellales;f__CAG-74;g__DTU024;s__DTU024 sp001513425	0	0	0	0	0	0.000751	0	0	0	0	0	0		d__Bacteria;p__Firmicutes_A;o__Saccharofermentanales;f__Saccharofermentanaceae;g__Saccharofermentans;s__Saccharofermentans sp012728275	0	0	0	0.00029	0.001582	0		d__Bacteria;p__Proteobacteria;o__Rhizobiales;f__Rhizobiaceae;g__Aminobacter;s__Aminobacter sp000372965	0	0.000942	0
d__Bacteria;p__Firmicutes_A;o__Christensenellales;f__CAG-74;g__DTU024;s__DTU024 sp012522875	0	0	0	0	0	0.00025	0	0	0	0	0	0.001021		d__Bacteria;p__Firmicutes_A;o__Saccharofermentanales;f__UBA5734;g__JAAYBY01;s__JAAYBY01 sp012511525	0	0	0	0.00014	0	0		d__Bacteria;p__Proteobacteria;o__Rhizobiales;f__Rhizobiaceae;g__Rhizobium;s__Rhizobium sp017305935	0	0.001423	0
d__Bacteria;p__Firmicutes_A;o__Christensenellales;f__CAG-74;g__JAGVSV01;s__JAGVSV01 sp019137115	0	0.000881	0.019756	0	0.000471	0.001814	0	0.002002	0.004895	0	0.001121	0.001833		d__Bacteria;p__Firmicutes_A;o__Saccharofermentanales;f__UBA5734;g__JAAYBY01;s__JAAYBY01 sp012729935	0	0	0	0.00022	0.00047	0		d__Bacteria;p__Proteobacteria;o__Rhizobiales;f__Rhizobiaceae;g__Shinella;s__Shinella granuli	0	0.000194	0
d__Bacteria;p__Firmicutes_A;o__Christensenellales;f__CAG-74;g__Limiplasma;s__Limiplasma sp012517815	0	0	0	0	0	0	0	0	0	0	0.000441	0		d__Bacteria;p__Firmicutes_A;o__Saccharofermentanales;f__UBA5734;g__JAAYKS01;s__JAAYKS01 sp017997315	0	0	0	0	0.00023	0		d__Bacteria;p__Proteobacteria;o__Rhizobiales;f__Rhizobiaceae;g__Shinella;s__Shinella sp001262505	0	0.011093	0.017947
d__Bacteria;p__Firmicutes_A;o__Christensenellales;f__CAG-74;g__Pullichristensenella;s__Pullichristensenella sp002068815	0	0	0	0.000371	0	0	0	0.00038	0	0.000721	0	0		d__Bacteria;p__Firmicutes_A;o__Tissierellales;f__Gottschalkiaceae;g__Andreesenia;s__Andreesenia angusta	0	0	0	0.00043	0.026626	0.002001		d__Bacteria;p__Proteobacteria;o__Rhizobiales;f__Xanthobacteraceae;g__Afipia;s__Afipia sp017308595	0	0.00045	0.001213
d__Bacteria;p__Firmicutes_A;o__Christensenellales;f__Christensenellaceae;g__Christensenella;s__Christensenella timonensis	0	0	0	0	0	0	0	0	0	0	0	0.000511		d__Bacteria;p__Firmicutes_A;o__Tissierellales;f__Peptoniphilaceae;g__JAAZME01;s__JAAZME01 sp012798975	0	0	0.00027	0	0	0		d__Bacteria;p__Proteobacteria;o__Rhizobiales;f__Xanthobacteraceae;g__Aquabacter;s__Aquabacter sp013911975	0	0	0.000832
d__Bacteria;p__Firmicutes_A;o__Christensenellales;f__DTU072;g__MWEH01;s__MWEH01 sp002070965	0	0.005977	0.000691	0	0.010778	0.000271	0	0.00847	0.000591	0	0.005287	0.000591		d__Bacteria;p__Firmicutes_A;o__Tissierellales;f__Sedimentibacteraceae;g__Sedimentibacter;s__Sedimentibacter sp003487955	0	0	0	0.0002	0.0002	0		d__Bacteria;p__Proteobacteria;o__Rhizobiales;f__Xanthobacteraceae;g__Rhodopseudomonas;s__Rhodopseudomonas faecalis	0	0.005352	0.001653
d__Bacteria;p__Firmicutes_A;o__Clostridiales;f__Clostridiaceae;g__Clostridium;s__Clostridium butyricum	0.001501	0	0	0.00631	0	0.002204	0.021578	0	0.002893	0.004784	0	0.003164		d__Bacteria;p__Firmicutes_B;o__Syntrophomonadales;f__Syntrophomonadaceae;g__UBA4851;s__UBA4851 sp002408445	0	0	0	0.00014	0	0		d__Bacteria;p__Proteobacteria;o__Rhizobiales;f__Xanthobacteraceae;g__Rhodopseudomonas;s__Rhodopseudomonas palustris_C	0	0.000123	0
d__Bacteria;p__Firmicutes_A;o__Clostridiales;f__Clostridiaceae;g__Clostridium;s__Clostridium sartagoforme_A	0	0	0	0	0	0	0	0	0.000791	0.00038	0	0.000661		d__Bacteria;p__Firmicutes_B;o__UBA4068;f__UBA4068;g__HGM13862;s__HGM13862 sp012515255	0	0	0	0	0.00014	0		d__Bacteria;p__Proteobacteria;o__Rhizobiales;f__Xanthobacteraceae;g__Xanthobacter;s__Xanthobacter flavus	0	0.000491	0.007295
d__Bacteria;p__Firmicutes_A;o__Clostridiales;f__Clostridiaceae;g__Clostridium_AN;s__Clostridium_AN bornimense	0	0	0	0	0	0	0	0	0.003223	0	0	0.014911		d__Bacteria;p__Firmicutes_C;o__Acidaminococcales;f__Acidaminococcaceae;g__JAAYAE01;s__JAAYAE01 sp012719555	0	0	0	0	0	0.00055		d__Bacteria;p__Proteobacteria;o__Rhizobiales_A;f__Rhizobiaceae_A;g__Ochrobactrum;s__Ochrobactrum intermedium	0	0	0.002786
d__Bacteria;p__Firmicutes_A;o__Clostridiales;f__Clostridiaceae;g__Clostridium_F;s__Clostridium_F sporogenes	0	0	0	0	0	0.000391	0	0	0.001301	0	0	0.001292		d__Bacteria;p__Firmicutes_C;o__Acidaminococcales;f__Acidaminococcaceae;g__JAAYIB01;s__JAAYIB01 sp012744295	0	0	0	0.002323	0.000941	0		d__Bacteria;p__Proteobacteria;o__Rhodobacterales;f__Rhodobacteraceae;g__Gemmobacter_B;s__Gemmobacter_B sp011059185	0	0.00349	0
d__Bacteria;p__Firmicutes_A;o__DUPQ01;f__DUPQ01;g__DUPQ01;s__DUPQ01 sp002070475	0	0.0004	0	0	0	0	0	0.00034	0	0	0	0		d__Bacteria;p__Firmicutes_C;o__Anaeromusales;f__Anaeromusaceae;g__Anaeromusa;s__Anaeromusa sp009929485	0	0	0	0	0	0.002892		d__Bacteria;p__Proteobacteria;o__Rhodobacterales;f__Rhodobacteraceae;g__Paracoccus;s__Paracoccus aminovorans_B	0	0	0.000711
d__Bacteria;p__Firmicutes_A;o__DUPQ01;f__DUPQ01;g__DUPQ01;s__DUPQ01 sp012729955	0	0.01702	0	0	0.008835	0.000531	0	0.006738	0	0	0.00029	0		d__Bacteria;p__Hydrogenedentota;o__Hydrogenedentiales;f__SLHB01;g__UBA2224;s__UBA2224 sp012719295	0	0	0	0	0.000901	0		d__Bacteria;p__Proteobacteria;o__Rhodobacterales;f__Rhodobacteraceae;g__Tabrizicola;s__Tabrizicola soli	0	0	0.004149
d__Bacteria;p__Firmicutes_A;o__Eubacteriales;f__Eubacteriaceae;g__Acetobacterium;s__Acetobacterium fimetarium	0.000771	0	0	0.000973	0	0	0.003261	0	0	0.00031	0	0		d__Bacteria;p__Planctomycetota;o__JAAYCJ01;f__JAAYCJ01;g__JAAZAW01;s__JAAZAW01 sp012514125	0	0	0	0.000741	0.001121	0		d__Bacteria;p__Proteobacteria;o__Sphingomonadales;f__Sphingomonadaceae;g__Rhizorhabdus;s__Rhizorhabdus sp011044255	0	0.000317	0
d__Bacteria;p__Firmicutes_A;o__Eubacteriales;f__Eubacteriaceae;g__Acetobacterium;s__Acetobacterium wieringae	0.002212	0.000511	0	0.003421	0	0	0.022038	0	0	0.001932	0.000991	0.001512		d__Bacteria;p__Planctomycetota;o__Pirellulales;f__Thermoguttaceae;g__JAAYCB01;s__JAAYCB01 sp012744395	0	0	0	0	0.001101	0		d__Bacteria;p__Proteobacteria;o__Sphingomonadales;f__Sphingomonadaceae;g__Sphingomonas;s__Sphingomonas sp012927115	0	0	0.00485
d__Bacteria;p__Firmicutes_A;o__Eubacteriales;f__Eubacteriaceae;g__Eubacterium_O;s__Eubacterium_O aggregans	0.005835	0.001512	0.001171	0.009571	0.002354	0.001293	0.003571	0.000741	0.000551	0.012071	0.001191	0.001622		d__Bacteria;p__Proteobacteria;o__Burkholderiales;f__Burkholderiaceae;g__AKCV01;s__AKCV01 sp000272025	0	0	0	0.000801	0	0		d__Bacteria;p__Proteobacteria;o__Sphingomonadales;f__Sphingomonadaceae;g__Sphingopyxis;s__Sphingopyxis granuli	0	0.000338	0
d__Bacteria;p__Firmicutes_A;o__Eubacteriales;f__Eubacteriaceae;g__Eubacterium_O;s__Eubacterium_O barkeri	0.0002	0	0	0.000341	0	0	0	0	0	0.00041	0	0		d__Bacteria;p__Proteobacteria;o__Burkholderiales;f__Burkholderiaceae;g__Achromobacter;s__Achromobacter denitrificans	0	0	0	0.000571	0.000611	0		d__Bacteria;p__Proteobacteria;o__Sphingomonadales;f__Sphingomonadaceae;g__Sphingopyxis;s__Sphingopyxis sp003609815	0	0.000604	0
d__Bacteria;p__Firmicutes_A;o__Lachnospirales;f__Lachnospiraceae;g__Anaerobium;s__Anaerobium acetethylicum	0	0.003454	0.002882	0	0.001833	0	0	0.001522	0.003944	0	0.001292	0.003595		d__Bacteria;p__Proteobacteria;o__Burkholderiales;f__Burkholderiaceae;g__Achromobacter;s__Achromobacter insolitus	0	0	0	0.000881	0	0		d__Bacteria;p__Proteobacteria;o__Sphingomonadales;f__Sphingomonadaceae;g__Sphingopyxis;s__Sphingopyxis terrae	0	0.003592	0
d__Bacteria;p__Firmicutes_A;o__Lachnospirales;f__Lachnospiraceae;g__Anaerosporobacter;s__Anaerosporobacter mobilis	0	0	0	0	0	0	0	0	0	0.000801	0	0		d__Bacteria;p__Proteobacteria;o__Burkholderiales;f__Burkholderiaceae;g__Comamonas;s__Comamonas tsuruhatensis	0	0	0	0.000511	0	0		d__Bacteria;p__Proteobacteria;o__Sphingomonadales;f__Sphingomonadaceae;g__Sphingosinicella;s__Sphingosinicella sp016793845	0	0.000246	0
d__Bacteria;p__Firmicutes_A;o__Lachnospirales;f__Lachnospiraceae;g__CAG-791;s__CAG-791 sp012512995	0.012951	0.00027	0	0.00915	0.00025	0	0.002221	0.000611	0	0.003903	0.000501	0		d__Bacteria;p__Proteobacteria;o__Burkholderiales;f__Burkholderiaceae;g__Pigmentiphaga;s__Pigmentiphaga sp002188635	0	0	0	0.000511	0	0		d__Bacteria;p__Proteobacteria;o__Xanthomonadales;f__Xanthomonadaceae;g__Pseudoxanthomonas_A;s__Pseudoxanthomonas_A japonensis	0	0.000624	0.001483
d__Bacteria;p__Firmicutes_A;o__Lachnospirales;f__Lachnospiraceae;g__Hespellia;s__Hespellia stercorisuis	0.003903	0	0	0.002247	0	0	0	0	0	0.000811	0	0		d__Bacteria;p__Proteobacteria;o__Burkholderiales;f__Burkholderiaceae;g__Ralstonia;s__Ralstonia pickettii_B	0	0.00037	0	0	0	0		d__Bacteria;p__Proteobacteria;o__Xanthomonadales;f__Xanthomonadaceae;g__Pseudoxanthomonas_A;s__Pseudoxanthomonas_A mexicana	0	0.00086	0.000571
d__Bacteria;p__Firmicutes_A;o__Lachnospirales;f__Lachnospiraceae;g__JAGOGN01;s__JAGOGN01 sp017996675	0.00042	0	0	0	0	0	0	0	0	0	0	0		d__Bacteria;p__Proteobacteria;o__Enterobacterales;f__Enterobacteriaceae;g__Escherichia;s__Escherichia coli	0	0.00061	0	0	0	0		d__Bacteria;p__Proteobacteria;o__Xanthomonadales;f__Xanthomonadaceae;g__SCMT01;s__SCMT01 sp005502915	0	0.000594	0
d__Bacteria;p__Firmicutes_A;o__Lachnospirales;f__Lachnospiraceae;g__Lacrimispora;s__Lacrimispora sp002409995	0	0	0	0	0	0	0	0	0	0	0.000401	0		d__Bacteria;p__Proteobacteria;o__Enterobacterales;f__Enterobacteriaceae;g__Leclercia;s__Leclercia adecarboxylata	0	0	0	0.00022	0	0		d__Bacteria;p__Proteobacteria;o__Xanthomonadales;f__Xanthomonadaceae;g__Stenotrophomonas;s__Stenotrophomonas acidaminiphila	0	0	0.001253
d__Bacteria;p__Firmicutes_A;o__Lachnospirales;f__Lachnospiraceae;g__Lacrimispora;s__Lacrimispora sp015057715	0.000681	0	0	0.001384	0	0	0.004462	0	0.001652	0.000771	0	0.000651		d__Bacteria;p__Proteobacteria;o__Nevskiales;f__Nevskiaceae;g__Hydrocarboniphaga;s__Hydrocarboniphaga effusa	0	0	0	0.00039	0	0		d__Bacteria;p__Proteobacteria;o__Xanthomonadales;f__Xanthomonadaceae;g__Stenotrophomonas;s__Stenotrophomonas rhizophila_A	0	0	0.001303
d__Bacteria;p__Firmicutes_A;o__Lachnospirales;f__Lachnospiraceae;g__SZUA-378;s__SZUA-378 sp003246295	0.001331	0.00036	0	0	0.000371	0	0.004392	0.000991	0	0	0.001842	0		d__Bacteria;p__Proteobacteria;o__Pseudomonadales;f__Halomonadaceae;g__Halomonas;s__Halomonas stercoripullorum	0	0	0.00022	0	0	0		d__Bacteria;p__Proteobacteria;o__Xanthomonadales;f__Xanthomonadaceae;g__Thermomonas;s__Thermomonas fusca	0	0	0.000571
d__Bacteria;p__Firmicutes_A;o__Lachnospirales;f__Lachnospiraceae;g__Suipraeoptans;s__Suipraeoptans intestinavium	0.00055	0	0	0.000652	0	0	0	0	0	0.00025	0	0		d__Bacteria;p__Proteobacteria;o__Pseudomonadales;f__Moraxellaceae;g__Acinetobacter;s__Acinetobacter kookii	0	0	0	0.001221	0.00029	0		d__Bacteria;p__Proteobacteria;o__Xanthomonadales;f__Xanthomonadaceae;g__Thermomonas;s__Thermomonas sp014678725	0	0.003398	0.024371
d__Bacteria;p__Firmicutes_A;o__Lachnospirales;f__Lachnospiraceae;g__UBA629;s__UBA629 sp017994075	0.00035	0	0	0	0	0	0	0	0	0	0	0		d__Bacteria;p__Proteobacteria;o__Reyranellales;f__Reyranellaceae;g__Reyranella;s__Reyranella sp002281855	0	0	0	0	0	0.002001		d__Bacteria;p__Synergistota;o__Synergistales;f__Acetomicrobiaceae;g__Acetomicrobium;s__Acetomicrobium sp012518015	0	0.000123	0
d__Bacteria;p__Firmicutes_A;o__Lutisporales;f__Lutisporaceae;g__JAAYKT01;s__JAAYKT01 sp012522255	0	0	0	0	0	0	0	0	0	0	0.00032	0		d__Bacteria;p__Proteobacteria;o__Rhizobiales;f__Beijerinckiaceae;g__Bosea;s__Bosea sp900156025	0	0	0	0.00023	0	0		d__Bacteria;p__Synergistota;o__Synergistales;f__Aminobacteriaceae;g__Aminobacterium;s__Aminobacterium colombiense	0	0.001535	0.002495
d__Bacteria;p__Firmicutes_A;o__Monoglobales;f__Firm-18;g__Firm-18;s__Firm-18 sp001604215	0	0.00027	0	0	0	0	0	0	0	0	0	0		d__Bacteria;p__Proteobacteria;o__Rhizobiales;f__Hyphomicrobiaceae;g__Hyphomicrobium;s__Hyphomicrobium zavarzinii	0	0	0	0.001502	0	0		d__Bacteria;p__Synergistota;o__Synergistales;f__Synergistaceae;g__JAAYFL01;s__JAAYFL01 sp012728235	0	0.00087	0.001313
d__Bacteria;p__Firmicutes_A;o__Oscillospirales;f__Acutalibacteraceae;g__DTU089;s__DTU089 sp012511005	0	0	0	0	0	0	0	0	0	0	0	0.001031		d__Bacteria;p__Proteobacteria;o__Rhizobiales;f__Rhizobiaceae;g__Rhizobium;s__Rhizobium sp017305935	0	0	0	0.00027	0	0		d__Bacteria;p__Verrucomicrobiota;o__Victivallales;f__Victivallaceae;g__UBA7640;s__UBA7640 sp002483765	0	0	0.000691
d__Bacteria;p__Firmicutes_A;o__Oscillospirales;f__BX7;g__JAAYBB01;s__JAAYBB01 sp012719075	0	0	0	0	0	0.0002	0	0	0	0	0	0		d__Bacteria;p__Proteobacteria;o__Rhizobiales;f__Rhizobiaceae;g__Shinella;s__Shinella sp001262505	0	0	0	0.001261	0	0
d__Bacteria;p__Firmicutes_A;o__Oscillospirales;f__Butyricicoccaceae;g__SCN-57-10;s__SCN-57-10 sp001725215	0	0	0	0	0	0	0	0	0	0.00043	0	0		d__Bacteria;p__Proteobacteria;o__Rhizobiales;f__Rhizobiaceae;g__Shinella;s__Shinella sp003432075	0	0	0	0.00043	0	0
d__Bacteria;p__Firmicutes_A;o__Oscillospirales;f__CAG-382;g__UBA1206;s__UBA1206 sp002305335	0	0	0	0	0.002414	0.003677	0	0	0.001311	0	0	0.004967		d__Bacteria;p__Proteobacteria;o__Rhizobiales;f__Rhizobiaceae;g__Shinella;s__Shinella sp016839145	0	0	0	0.00017	0	0
d__Bacteria;p__Firmicutes_A;o__Oscillospirales;f__JAAYXM01;g__JAAYXM01;s__JAAYXM01 sp012515925	0	0.00029	0.000791	0	0.00023	0	0	0	0	0	0	0		d__Bacteria;p__Proteobacteria;o__Rhizobiales;f__Rhizobiaceae;g__Shinella;s__Shinella zoogloeoides_A	0	0	0	0.001312	0	0
d__Bacteria;p__Firmicutes_A;o__Oscillospirales;f__Oscillospiraceae;g__Oscillibacter;s__Oscillibacter ruminantium	0.000951	0	0	0.000622	0	0.000561	0.002351	0	0	0.001852	0	0		d__Bacteria;p__Proteobacteria;o__Rhizobiales;f__Xanthobacteraceae;g__Rhodopseudomonas;s__Rhodopseudomonas faecalis	0	0	0	0.744606	0.057715	0.059529
d__Bacteria;p__Firmicutes_A;o__Oscillospirales;f__Oscillospiraceae;g__Sporobacter;s__Sporobacter sp012718935	0	0.000511	0	0	0.000621	0	0	0	0	0	0	0		d__Bacteria;p__Proteobacteria;o__Rhizobiales;f__Xanthobacteraceae;g__Rhodopseudomonas;s__Rhodopseudomonas palustris_C	0	0	0	0.03446	0.003383	0.002792
d__Bacteria;p__Firmicutes_A;o__Oscillospirales;f__Oscillospiraceae;g__UBA2658;s__UBA2658 sp002359425	0.00021	0	0	0	0	0	0	0	0	0	0	0		d__Bacteria;p__Proteobacteria;o__Rhizobiales;f__Xanthobacteraceae;g__Rhodopseudomonas;s__Rhodopseudomonas palustris_F	0	0	0	0	0	0.00033
d__Bacteria;p__Firmicutes_A;o__Oscillospirales;f__Oscillospiraceae;g__UBA2658;s__UBA2658 sp012729875	0.00014	0	0	0	0	0	0	0	0	0.00012	0	0		d__Bacteria;p__Proteobacteria;o__Rhizobiales;f__Xanthobacteraceae;g__Rhodopseudomonas;s__Rhodopseudomonas palustris_G	0	0	0	0	0	0.00057
d__Bacteria;p__Firmicutes_A;o__Peptostreptococcales;f__Anaerovoracaceae;g__Aminicella;s__Aminicella lysinilytica	0.015073	0	0	0.035304	0	0	0.02722	0	0	0.018637	0	0		d__Bacteria;p__Proteobacteria;o__Rhizobiales;f__Xanthobacteraceae;g__Rhodopseudomonas;s__Rhodopseudomonas palustris_H	0	0	0	0.001482	0.001341	0.024176
d__Bacteria;p__Firmicutes_A;o__Peptostreptococcales;f__Anaerovoracaceae;g__RUG099;s__RUG099 sp001513255	0.000651	0	0	0.000712	0	0	0	0	0	0.001181	0	0		d__Bacteria;p__Proteobacteria;o__Rhizobiales;f__Xanthobacteraceae;g__Xanthobacter;s__Xanthobacter flavus	0	0	0	0.000591	0	0
d__Bacteria;p__Firmicutes_A;o__Peptostreptococcales;f__Anaerovoracaceae;g__RUG099;s__RUG099 sp012510935	0.00055	0	0	0.001314	0	0	0.002971	0	0	0.000651	0	0		d__Bacteria;p__Proteobacteria;o__Rhodobacterales;f__Rhodobacteraceae;g__Cereibacter_A;s__Cereibacter_A johrii	0	0	0	0	0	0.002241
d__Bacteria;p__Firmicutes_A;o__Peptostreptococcales;f__Anaerovoracaceae;g__UBA10908;s__UBA10908 sp012729355	0	0	0	0	0.00019	0.000341	0	0	0.00046	0	0	0		d__Bacteria;p__Proteobacteria;o__Sphingomonadales;f__Sphingomonadaceae;g__Sphingobium;s__Sphingobium xenophagum	0	0	0	0.00031	0	0
d__Bacteria;p__Firmicutes_A;o__Peptostreptococcales;f__Anaerovoracaceae;g__UBA10908;s__UBA10908 sp012841925	0	0	0	0	0	0	0	0	0.00022	0	0	0.000381		d__Bacteria;p__Proteobacteria;o__Sphingomonadales;f__Sphingomonadaceae;g__Sphingopyxis;s__Sphingopyxis terrae	0	0	0	0.000951	0	0
d__Bacteria;p__Firmicutes_A;o__Peptostreptococcales;f__Anaerovoracaceae;g__UBA1422;s__UBA1422 sp002304835	0	0.001672	0.00053	0	0.001272	0.002044	0	0.002773	0.012153	0	0.000951	0.003865		d__Bacteria;p__Proteobacteria;o__Xanthomonadales;f__Xanthomonadaceae;g__Pseudoxanthomonas_A;s__Pseudoxanthomonas_A mexicana	0	0	0	0.00033	0	0
d__Bacteria;p__Firmicutes_A;o__Peptostreptococcales;f__Anaerovoracaceae;g__UBA1422;s__UBA1422 sp012515135	0.00024	0.018391	0.005344	0	0.014023	0.019048	0	0.026402	0.126804	0	0.010153	0.03588		d__Bacteria;p__Proteobacteria;o__Xanthomonadales;f__Xanthomonadaceae;g__Stenotrophomonas;s__Stenotrophomonas acidaminiphila_A	0	0	0	0.000651	0	0
d__Bacteria;p__Firmicutes_A;o__Peptostreptococcales;f__Anaerovoracaceae;g__UBA1426;s__UBA1426 sp002329675	0	0.00027	0	0	0	0	0	0	0	0	0	0		d__Bacteria;p__Spirochaetota;o__Sphaerochaetales;f__Sphaerochaetaceae;g__Sphaerochaeta;s__Sphaerochaeta sp001604325	0	0	0	0.00029	0	0
d__Bacteria;p__Firmicutes_A;o__Peptostreptococcales;f__Filifactoraceae;g__Acetoanaerobium;s__Acetoanaerobium noterae	0.00034	0	0	0	0	0	0	0	0	0	0	0		d__Bacteria;p__Spirochaetota;o__Treponematales;f__Treponemataceae;g__DUOS01;s__DUOS01 sp002070025	0	0	0	0.00018	0	0
d__Bacteria;p__Firmicutes_A;o__Peptostreptococcales;f__Filifactoraceae;g__Proteocatella;s__Proteocatella sp009929415	0	0.001061	0	0	0.001112	0	0	0.001161	0	0	0.001322	0		d__Bacteria;p__Sumerlaeota;o__Sumerlaeales;f__JAAZBM01;g__JAAZBM01;s__JAAZBM01 sp012513815	0	0	0	0.000841	0.001391	0
d__Bacteria;p__Firmicutes_A;o__Peptostreptococcales;f__Peptostreptococcaceae;g__Peptostreptococcus;s__Peptostreptococcus russellii	0.00046	0	0	0.000502	0	0	0	0	0	0.000611	0	0		d__Bacteria;p__Synergistota;o__Synergistales;f__Acetomicrobiaceae;g__Acetomicrobium;s__Acetomicrobium sp012518015	0	0	0	0.00024	0	0
d__Bacteria;p__Firmicutes_A;o__Peptostreptococcales;f__Peptostreptococcaceae;g__Romboutsia;s__Romboutsia sp904418825	0.00025	0	0.003153	0.001003	0.000731	0.011643	0.003321	0	0.012103	0.000801	0	0.009643		d__Bacteria;p__Synergistota;o__Synergistales;f__Aminobacteriaceae;g__Aminivibrio;s__Aminivibrio pyruvatiphilus	0	0	0	0.00023	0	0
d__Bacteria;p__Firmicutes_A;o__Saccharofermentanales;f__DTU023;g__DTU032;s__DTU032 sp002427505	0.014552	0	0	0.015109	0	0	0.003981	0	0	0.006276	0	0		d__Bacteria;p__Synergistota;o__Synergistales;f__Aminobacteriaceae;g__Aminivibrio;s__Aminivibrio sp009929115	0	0	0	0.000771	0	0
d__Bacteria;p__Firmicutes_A;o__Saccharofermentanales;f__DTU023;g__DTU032;s__DTU032 sp012728535	0.00034	0	0	0.000421	0	0	0	0	0	0	0	0		d__Bacteria;p__Synergistota;o__Synergistales;f__Aminobacteriaceae;g__Aminivibrio;s__Aminivibrio sp012523155	0	0	0	0.00014	0	0
d__Bacteria;p__Firmicutes_A;o__Saccharofermentanales;f__DTU023;g__DUPJ01;s__DUPJ01 sp012838355	0	0.000581	0.015873	0	0	0.005611	0	0	0.002062	0	0	0.002564		d__Bacteria;p__Synergistota;o__Synergistales;f__Aminobacteriaceae;g__Aminivibrio;s__Aminivibrio sp018057035	0	0	0	0	0.00017	0
d__Bacteria;p__Firmicutes_A;o__Saccharofermentanales;f__DTU023;g__UBA4923;s__UBA4923 sp002427535	0	0	0.001181	0	0	0.001052	0	0	0.001462	0	0	0.000791		d__Bacteria;p__Synergistota;o__Synergistales;f__Aminobacteriaceae;g__Aminobacterium;s__Aminobacterium colombiense	0	0	0	0.001652	0	0
d__Bacteria;p__Firmicutes_A;o__Saccharofermentanales;f__DTU023;g__UBA5436;s__UBA5436 sp002427545	0.013862	0	0	0.011206	0	0	0.003281	0	0	0.003713	0	0		d__Bacteria;p__Synergistota;o__Synergistales;f__Aminobacteriaceae;g__Aminobacterium;s__Aminobacterium mobile	0	0	0	0.000911	0.001061	0
d__Bacteria;p__Firmicutes_A;o__Saccharofermentanales;f__Fastidiosipilaceae;g__JAAYZH01;s__JAAYZH01 sp012514965	0	0	0.003032	0	0	0.039468	0	0	0.001121	0	0	0.000371		d__Bacteria;p__Synergistota;o__Synergistales;f__Aminobacteriaceae;g__Aminobacterium;s__Aminobacterium sp002432275	0	0	0	0.001101	0.0005	0
d__Bacteria;p__Firmicutes_A;o__Saccharofermentanales;f__Saccharofermentanaceae;g__Saccharofermentans;s__Saccharofermentans sp012728275	0	0.00025	0.000741	0	0.00019	0.000681	0	0.000731	0.001071	0	0.001031	0.000831		d__Bacteria;p__Synergistota;o__Synergistales;f__Synergistaceae;g__JAAYFL01;s__JAAYFL01 sp012728235	0	0	0	0.00022	0	0.00035
d__Bacteria;p__Firmicutes_A;o__Saccharofermentanales;f__UBA5734;g__JAAYBY01;s__JAAYBY01 sp012511525	0	0.001762	0	0	0.000701	0.000401	0	0.000551	0	0	0.00039	0.000671		d__Bacteria;p__Synergistota;o__Synergistales;f__Synergistaceae;g__Syner-03;s__Syner-03 sp002306075	0	0	0	0.003394	0.003103	0
d__Bacteria;p__Firmicutes_A;o__Saccharofermentanales;f__UBA5734;g__JAAYBY01;s__JAAYBY01 sp012521915	0	0	0.001071	0	0	0.000711	0	0	0.000811	0	0	0.000991		d__Bacteria;p__Synergistota;o__Synergistales;f__Synergistaceae;g__Syner-03;s__Syner-03 sp002316795	0	0	0	0.005827	0.006847	0.021044
d__Bacteria;p__Firmicutes_A;o__Saccharofermentanales;f__UBA5734;g__JAAYBY01;s__JAAYBY01 sp012729935	0	0.00031	0.001841	0	0.000571	0.001423	0	0.00033	0.001061	0	0.00035	0.001312		d__Bacteria;p__Synergistota;o__Synergistales;f__Synergistaceae;g__Syner-03;s__Syner-03 sp002839185	0	0	0	0.00012	0.00035	0.00041
d__Bacteria;p__Firmicutes_A;o__Saccharofermentanales;f__UBA5734;g__JAAYKS01;s__JAAYKS01 sp012522285	0.00039	0.00041	0.002292	0	0	0	0	0	0.002082	0	0	0.004026		d__Bacteria;p__Synergistota;o__Synergistales;f__Synergistaceae;g__Syner-03;s__Syner-03 sp012513245	0	0	0	0.00011	0	0
d__Bacteria;p__Firmicutes_A;o__Saccharofermentanales;f__UBA5734;g__JAAYKS01;s__JAAYKS01 sp017997315	0	0	0	0	0.00023	0	0	0.000931	0	0	0	0		d__Bacteria;p__Synergistota;o__Synergistales;f__Synergistaceae;g__Syner-03;s__Syner-03 sp012727545	0	0	0	0.003634	0.002723	0
d__Bacteria;p__Firmicutes_A;o__Saccharofermentanales;f__UBA5734;g__SLHU01;s__SLHU01 sp009929975	0	0	0.00059	0	0	0.001413	0	0.00024	0	0	0	0.000671		d__Bacteria;p__Synergistota;o__Synergistales;f__Synergistaceae;g__Syner-03;s__Syner-03 sp012728505	0	0	0	0	0	0.00031
d__Bacteria;p__Firmicutes_A;o__Tissierellales;f__Gottschalkiaceae;g__Andreesenia;s__Andreesenia angusta	0	0.00031	0	0.000793	0.000881	0.000401	0	0.00029	0	0	0	0		d__Bacteria;p__Verrucomicrobiota;o__Opitutales;f__Opitutaceae;g__MWDT01;s__MWDT01 sp002070825	0	0	0	0	0	0.001251
d__Bacteria;p__Firmicutes_A;o__Tissierellales;f__Peptoniphilaceae;g__JAAZME01;s__JAAZME01 sp012798975	0	0	0.008817	0	0	0.021603	0	0	0.021032	0	0	0.019467		d__Bacteria;p__Verrucomicrobiota;o__Pedosphaerales;f__UBA1412;g__UBA1412;s__UBA1412 sp002305615	0	0	0	0.000511	0.00027	0.0005
d__Bacteria;p__Firmicutes_A;o__Tissierellales;f__Sedimentibacteraceae;g__Sedimentibacter;s__Sedimentibacter sp003487955	0	0.000681	0	0	0.001362	0.000631	0	0.000681	0.000571	0	0.000871	0.000551		d__Bacteria;p__Verrucomicrobiota;o__RFP12;f__UBA1067;g__DUPH01;s__DUPH01 sp017999015	0	0	0	0.00033	0	0
d__Bacteria;p__Firmicutes_B;o__DRI-13;f__UBA5745;g__WRMS01;s__WRMS01 sp018434325	0	0.002293	0	0	0.001883	0.001944	0	0.002343	0	0	0.001542	0		d__Bacteria;p__Verrucomicrobiota;o__RFP12;f__UBA3636;g__JAAZAI01;s__JAAZAI01 sp012514445	0	0	0	0.00018	0	0.008295
d__Bacteria;p__Firmicutes_B;o__Desulfotomaculales;f__Pelotomaculaceae;g__Syntrophopropionicum;s__Syntrophopropionicum sp018435055	0	0.00034	0	0	0	0	0	0	0	0	0	0
d__Bacteria;p__Firmicutes_B;o__Peptococcales;f__SKKY01;g__SKKY01;s__SKKY01 sp009930175	0	0	0	0	0	0	0	0	0.00029	0	0	0
d__Bacteria;p__Firmicutes_B;o__Syntrophomonadales;f__Syntrophomonadaceae;g__Syntrophomonas;s__Syntrophomonas methylbutyratica	0	0	0	0	0.001773	0	0	0.002904	0	0	0	0
d__Bacteria;p__Firmicutes_B;o__UBA7702;f__UBA7702;g__UBA7702;s__UBA7702 sp002482535	0.001061	0	0	0	0	0	0	0	0	0	0	0
d__Bacteria;p__Firmicutes_C;o__Acidaminococcales;f__Acidaminococcaceae;g__JAAYAE01;s__JAAYAE01 sp012719555	0.000611	0	0	0.000391	0	0	0	0	0	0	0	0
d__Bacteria;p__Firmicutes_C;o__Acidaminococcales;f__Acidaminococcaceae;g__JAAYIB01;s__JAAYIB01 sp012744295	0	0.002172	0.001321	0	0.001292	0.000441	0	0.002793	0.000971	0	0.002393	0.001332
d__Bacteria;p__Firmicutes_C;o__Acidaminococcales;f__Acidaminococcaceae;g__RZYP01;s__RZYP01 sp009930275	0	0.001362	0	0	0.001803	0.001703	0	0.002163	0.001281	0	0.002323	0.001943
d__Bacteria;p__Firmicutes_C;o__Anaeromusales;f__Anaeromusaceae;g__Anaeromusa;s__Anaeromusa sp009929485	0.00047	0	0	0.000813	0	0	0.004642	0.000631	0	0.000801	0	0
d__Bacteria;p__Firmicutes_C;o__Selenomonadales;f__JAGPMH01;g__JAGPMH01;s__JAGPMH01 sp018052945	0	0.00014	0	0	0	0	0	0.000471	0	0	0.00038	0
d__Bacteria;p__Hydrogenedentota;o__Hydrogenedentiales;f__CAITNO01;g__JAAYBR01;s__JAAYBR01 sp012730045	0	0	0	0	0	0	0	0.000771	0	0	0	0
d__Bacteria;p__JAGOEH01;o__JAGOEH01;f__JAGOEH01;g__JAGOEH01;s__JAGOEH01 sp017997825	0	0	0	0	0	0	0	0.000511	0	0	0	0
d__Bacteria;p__Myxococcota;o__DTJE01;f__DTJE01;g__JAGOFO01;s__JAGOFO01 sp017997155	0	0.00027	0	0	0	0	0	0.00038	0	0	0.000591	0
d__Bacteria;p__Patescibacteria;o__SC72;f__SC72;g__UBA2177;s__UBA2177 sp012511375	0	0	0	0	0	0	0	0	0.000871	0	0	0.001903
d__Bacteria;p__Patescibacteria;o__SC72;f__SC72;g__UBA5232;s__UBA5232 sp012797935	0	0	0	0	0	0	0	0	0	0	0.003114	0
d__Bacteria;p__Planctomycetota;o__JAAYCJ01;f__JAAYCJ01;g__JAAZAW01;s__JAAZAW01 sp012514125	0	0	0	0	0	0	0	0	0	0	0.000401	0
d__Bacteria;p__Planctomycetota;o__Pirellulales;f__Thermoguttaceae;g__JAAYAY01;s__JAAYAY01 sp012719125	0	0	0	0	0	0.001693	0	0	0	0	0	0
d__Bacteria;p__Planctomycetota;o__Pirellulales;f__Thermoguttaceae;g__JAAYCB01;s__JAAYCB01 sp012744395	0	0.015958	0.149239	0	0.023439	0.026562	0	0.010072	0.043576	0	0.006118	0.024344
d__Bacteria;p__Proteobacteria;o__Burkholderiales;f__Burkholderiaceae;g__Advenella;s__Advenella alkanexedens	0	0	0	0	0.000421	0	0	0	0	0	0	0
d__Bacteria;p__Proteobacteria;o__Pseudomonadales;f__Moraxellaceae;g__Acinetobacter;s__Acinetobacter sp002135245	0	0	0	0	0.001022	0	0	0.00031	0	0	0	0
d__Bacteria;p__Proteobacteria;o__Rhizobiales;f__Xanthobacteraceae;g__Rhodoplanes;s__Rhodoplanes serenus	0	0	0	0	0.001122	0	0	0	0	0	0.001362	0
d__Bacteria;p__Proteobacteria;o__Rhizobiales;f__Xanthobacteraceae;g__Rhodopseudomonas;s__Rhodopseudomonas faecalis	0.151879	0.028743	0.005384	0.000813	0.017739	0.011773	0.088141	0.045115	0.00913	0.141046	0.065091	0.007731
d__Bacteria;p__Proteobacteria;o__Rhizobiales;f__Xanthobacteraceae;g__Rhodopseudomonas;s__Rhodopseudomonas palustris_C	0.007787	0.001512	0	0	0.000691	0.000301	0.002831	0.002323	0.00025	0.007517	0.003494	0.00027
d__Bacteria;p__Proteobacteria;o__Rhizobiales;f__Xanthobacteraceae;g__Rhodopseudomonas;s__Rhodopseudomonas palustris_F	0	0	0	0.001425	0	0	0	0	0	0.000981	0	0
d__Bacteria;p__Proteobacteria;o__Rhizobiales;f__Xanthobacteraceae;g__Rhodopseudomonas;s__Rhodopseudomonas palustris_G	0	0	0	0	0	0	0	0.001201	0	0.000861	0	0
d__Bacteria;p__Proteobacteria;o__Rhizobiales;f__Xanthobacteraceae;g__Rhodopseudomonas;s__Rhodopseudomonas palustris_H	0.024231	0.000901	0	0.106666	0.001593	0	0.023048	0	0	0.063236	0.001472	0
d__Bacteria;p__Proteobacteria;o__Rhizobiales;f__Xanthobacteraceae;g__Rhodopseudomonas;s__Rhodopseudomonas palustris_I	0	0	0	0	0	0	0	0	0	0.00033	0	0
d__Bacteria;p__Proteobacteria;o__Rhizobiales;f__Xanthobacteraceae;g__Rhodopseudomonas;s__Rhodopseudomonas sp010907035	0	0	0	0	0	0	0	0	0	0.000761	0	0
d__Bacteria;p__Proteobacteria;o__Rhodobacterales;f__Rhodobacteraceae;g__Cereibacter_A;s__Cereibacter_A johrii	0	0	0	0.00931	0	0	0	0	0	0.001581	0	0
d__Bacteria;p__Ratteibacteria;o__B48-G9;f__JAFGKM01;g__JAFGKM01;s__JAFGKM01 sp012515635	0	0	0	0	0	0.00025	0	0	0	0	0	0
d__Bacteria;p__Riflebacteria;o__Ozemobacterales;f__Ozemobacteraceae;g__MWAR01;s__MWAR01 sp002068715	0	0	0	0	0	0	0	0	0	0.00029	0	0
d__Bacteria;p__Spirochaetota;o__Sphaerochaetales;f__Sphaerochaetaceae;g__DUOJ01;s__DUOJ01 sp012838895	0	0	0.0004	0	0	0	0	0	0	0	0	0.00029
d__Bacteria;p__Spirochaetota;o__Sphaerochaetales;f__Sphaerochaetaceae;g__JAAYDK01;s__JAAYDK01 sp012523305	0	0.015408	0.003753	0	0.005619	0.00485	0	0.015248	0.002633	0	0.015389	0.004346
d__Bacteria;p__Spirochaetota;o__Sphaerochaetales;f__Sphaerochaetaceae;g__JAAYDK01;s__JAAYDK01 sp012729295	0	0.001482	0.001691	0	0.001613	0.001313	0	0.000541	0.001081	0	0.000931	0.001933
d__Bacteria;p__Spirochaetota;o__Sphaerochaetales;f__Sphaerochaetaceae;g__Sphaerochaeta;s__Sphaerochaeta globosa	0	0.002323	0	0	0.000621	0	0	0	0	0	0.002063	0
d__Bacteria;p__Spirochaetota;o__Sphaerochaetales;f__Sphaerochaetaceae;g__Sphaerochaeta;s__Sphaerochaeta sp001604325	0	0.027261	0.020556	0	0.053298	0.012194	0	0.005487	0.006227	0	0.019945	0.015902
d__Bacteria;p__Spirochaetota;o__Sphaerochaetales;f__Sphaerochaetaceae;g__Sphaerochaeta;s__Sphaerochaeta sp002432715	0	0.000511	0	0	0.00022	0	0	0.00031	0	0	0	0
d__Bacteria;p__Spirochaetota;o__Sphaerochaetales;f__Sphaerochaetaceae;g__Sphaerochaeta;s__Sphaerochaeta sp009930195	0	0.00029	0	0	0.000371	0	0	0.000701	0	0	0.000751	0.00021
d__Bacteria;p__Spirochaetota;o__Sphaerochaetales;f__Sphaerochaetaceae;g__Sphaerochaeta;s__Sphaerochaeta sp012511235	0	0.010282	0.001751	0	0.006851	0.001303	0	0.006167	0.001111	0	0.006809	0.001542
d__Bacteria;p__Spirochaetota;o__Sphaerochaetales;f__Sphaerochaetaceae;g__Sphaerochaeta;s__Sphaerochaeta sp012514185	0	0.00839	0.000801	0	0.003716	0.000541	0	0.005717	0.000481	0	0.003074	0.001112
d__Bacteria;p__Spirochaetota;o__Sphaerochaetales;f__Sphaerochaetaceae;g__Sphaerochaeta;s__Sphaerochaeta sp012519125	0	0.000671	0.000861	0	0.004057	0.000361	0	0.007649	0.000511	0	0.00762	0.001252
d__Bacteria;p__Spirochaetota;o__Sphaerochaetales;f__Sphaerochaetaceae;g__Spiro-02;s__Spiro-02 sp001604275	0	0	0	0	0.001913	0	0	0	0	0	0	0
d__Bacteria;p__Spirochaetota;o__Sphaerochaetales;f__Sphaerochaetaceae;g__UBA8525;s__UBA8525 sp018433865	0	0.000511	0	0	0.002745	0.001313	0	0	0	0	0	0
d__Bacteria;p__Spirochaetota;o__Treponematales;f__Treponemataceae;g__Spiro-10;s__Spiro-10 sp004294945	0	0	0	0	0	0	0	0.000711	0	0	0	0
d__Bacteria;p__Spirochaetota;o__Treponematales;f__Treponemataceae;g__Spiro-10;s__Spiro-10 sp016929605	0	0	0	0	0	0	0	0	0	0	0	0.000421
d__Bacteria;p__Spirochaetota;o__Treponematales;f__Treponemataceae;g__Spiro-10;s__Spiro-10 sp016938205	0	0.000851	0	0	0	0	0	0	0	0	0	0
d__Bacteria;p__Spirochaetota;o__Treponematales;f__UBA8932;g__UBA2256;s__UBA2256 sp001603165	0	0	0	0	0.000651	0	0	0.000551	0	0	0.000511	0
d__Bacteria;p__Spirochaetota;o__UBA4802;f__UBA5550;g__JAAYBQ01;s__JAAYBQ01 sp012730035	0	0	0	0	0	0	0	0.00033	0	0	0	0
d__Bacteria;p__Spirochaetota;o__UBA4802;f__UBA5550;g__UBA5550;s__UBA5550 sp002425885	0	0.000741	0	0	0	0	0	0	0	0	0	0
d__Bacteria;p__Sumerlaeota;o__Sumerlaeales;f__JAAZBM01;g__JAAZBM01;s__JAAZBM01 sp012513815	0.000611	0.001742	0.007666	0	0.003175	0.002505	0	0.004025	0.006177	0	0.002663	0.006589
d__Bacteria;p__Synergistota;o__Synergistales;f__Aminobacteriaceae;g__Aminivibrio;s__Aminivibrio pyruvatiphilus	0	0.000491	0	0	0.000821	0	0	0	0	0	0	0
d__Bacteria;p__Synergistota;o__Synergistales;f__Aminobacteriaceae;g__Aminivibrio;s__Aminivibrio sp009929115	0	0.001972	0	0	0.003255	0	0	0	0	0	0.000761	0
d__Bacteria;p__Synergistota;o__Synergistales;f__Aminobacteriaceae;g__Aminivibrio;s__Aminivibrio sp012523155	0	0.00874	0.005464	0	0.007703	0.001052	0	0.000781	0.000511	0	0.001712	0.001742
d__Bacteria;p__Synergistota;o__Synergistales;f__Aminobacteriaceae;g__Aminivibrio;s__Aminivibrio sp018057035	0	0	0	0	0	0	0	0.00023	0	0	0.00029	0
d__Bacteria;p__Synergistota;o__Synergistales;f__Aminobacteriaceae;g__Aminobacterium;s__Aminobacterium colombiense	0.00017	0	0	0	0.000761	0	0	0.000481	0	0	0.000551	0
d__Bacteria;p__Synergistota;o__Synergistales;f__Aminobacteriaceae;g__JAAYLU01;s__JAAYLU01 sp018436725	0	0	0	0	0.000621	0	0	0.002373	0	0	0	0
d__Bacteria;p__Synergistota;o__Synergistales;f__Aminobacteriaceae;g__JAAYLU01;s__JAAYLU01 sp018436785	0	0.000991	0.001011	0	0.008214	0.001593	0	0.028715	0.000651	0	0.005447	0.000631
d__Bacteria;p__Synergistota;o__Synergistales;f__Dethiosulfovibrionaceae;g__Pyramidobacter;s__Pyramidobacter piscolens_A	0	0.000801	0	0	0.000631	0	0	0.001662	0	0	0.000931	0
d__Bacteria;p__Synergistota;o__Synergistales;f__Synergistaceae;g__Aminomonas;s__Aminomonas paucivorans	0	0.011183	0	0	0.008113	0	0	0.007329	0	0	0.012966	0
d__Bacteria;p__Synergistota;o__Synergistales;f__Synergistaceae;g__JAAYFL01;s__JAAYFL01 sp012728235	0.00029	0.00025	0.004864	0.000441	0.000361	0.000391	0	0	0.004755	0.0002	0	0.003675
d__Bacteria;p__Synergistota;o__Synergistales;f__Synergistaceae;g__Syner-03;s__Syner-03 sp002306075	0.00042	0.03484	0.036809	0	0.031202	0.015971	0	0.003704	0.003344	0	0.010533	0.010845
d__Bacteria;p__Synergistota;o__Synergistales;f__Synergistaceae;g__Syner-03;s__Syner-03 sp002316795	0.015563	0.037153	0.017514	0.016804	0.064096	0.024719	0.014705	0.134723	0.048692	0.005275	0.139424	0.055878
d__Bacteria;p__Synergistota;o__Synergistales;f__Synergistaceae;g__Syner-03;s__Syner-03 sp002839185	0.00036	0.016569	0.007466	0	0.014454	0.002485	0	0.013927	0.007088	0	0.011204	0.005978
d__Bacteria;p__Synergistota;o__Synergistales;f__Synergistaceae;g__Syner-03;s__Syner-03 sp012513245	0	0.000711	0.00059	0	0.000922	0.000351	0	0.000761	0	0	0.000871	0.000581
d__Bacteria;p__Synergistota;o__Synergistales;f__Synergistaceae;g__Syner-03;s__Syner-03 sp012727545	0.00055	0.009731	0.009678	0.000321	0.017068	0.005581	0	0.003254	0.002152	0	0.002553	0.002063
d__Bacteria;p__Synergistota;o__Synergistales;f__Synergistaceae;g__Syner-03;s__Syner-03 sp012728505	0	0	0	0	0	0	0	0.00024	0.00023	0.00024	0.00027	0.00029
d__Bacteria;p__Synergistota;o__Synergistales;f__Thermovirgaceae;g__58-81;s__58-81 sp002070395	0	0.001261	0.003513	0	0.001422	0.009759	0	0.000691	0.001281	0	0.000631	0.001622
d__Bacteria;p__Thermotogota;o__Petrotogales;f__Kosmotogaceae;g__Mesotoga;s__Mesotoga sp002305955	0	0.001001	0.001291	0	0.002534	0.001924	0	0.000771	0	0	0.00034	0
d__Bacteria;p__Thermotogota;o__Petrotogales;f__Petrotogaceae;g__UBA5851;s__UBA5851 sp002431635	0	0.001251	0	0	0	0	0	0.000831	0	0	0.001352	0
d__Bacteria;p__UBP6;o__UBA1177;f__UBA1177;g__JAGOEX01;s__JAGOEX01 sp017997475	0	0.000511	0	0	0	0	0	0.001262	0	0	0.000471	0
d__Bacteria;p__Verrucomicrobiota;o__JAAZAB01;f__JAAZAB01;g__JAAZAB01;s__JAAZAB01 sp012514555	0	0.003604	0.003873	0	0.000711	0.002465	0	0.000551	0.003864	0	0	0.004476
d__Bacteria;p__Verrucomicrobiota;o__LD1-PB3;f__Lenti-01;g__JAAZFE01;s__JAAZFE01 sp018432565	0	0	0.021007	0	0	0	0	0	0	0	0	0
d__Bacteria;p__Verrucomicrobiota;o__LD1-PB3;f__Lenti-01;g__Lenti-01;s__Lenti-01 sp002347655	0	0.001872	0	0	0.002073	0	0	0	0	0	0	0
d__Bacteria;p__Verrucomicrobiota;o__LD1-PB3;f__Lenti-01;g__Lenti-01;s__Lenti-01 sp009928955	0	0	0	0	0.002073	0	0	0	0	0	0	0
d__Bacteria;p__Verrucomicrobiota;o__LD1-PB3;f__Lenti-01;g__Lenti-01;s__Lenti-01 sp009930415	0	0	0	0	0.001202	0	0	0	0	0	0	0.004366
d__Bacteria;p__Verrucomicrobiota;o__Pedosphaerales;f__UBA1412;g__UBA1412;s__UBA1412 sp002305615	0.00029	0.006668	0.002502	0	0.028728	0.02526	0	0.013236	0.002232	0	0.027554	0.003935
d__Bacteria;p__Verrucomicrobiota;o__RFP12;f__JAAYLN01;g__JAAYLN01;s__JAAYLN01 sp012514915	0	0	0	0	0	0	0	0	0	0	0.00032	0
d__Bacteria;p__Verrucomicrobiota;o__RFP12;f__UBA1067;g__DUPH01;s__DUPH01 sp002071025	0	0	0	0	0.000431	0	0	0.000501	0	0	0	0
d__Bacteria;p__Verrucomicrobiota;o__RFP12;f__UBA1067;g__DUPH01;s__DUPH01 sp017999015	0	0.000471	0	0	0.000811	0	0	0.001141	0	0	0.001222	0
d__Bacteria;p__Verrucomicrobiota;o__RFP12;f__UBA3636;g__JAAZAI01;s__JAAZAI01 sp012514445	0.004043	0.00031	0	0.004585	0.000891	0	0.005452	0.000571	0	0.005615	0.00029	0
d__Bacteria;p__Verrucomicrobiota;o__UBA1407;f__UBA1407;g__JAAZIZ01;s__JAAZIZ01 sp012515455	0	0	0	0	0	0	0	0	0	0	0.000531	0
d__Bacteria;p__Verrucomicrobiota;o__Victivallales;f__Victivallaceae;g__UBA7640;s__UBA7640 sp012519765	0	0	0	0	0.00029	0	0	0.000551	0	0	0	0

## Sheet: Genus
# Constructed from biom file														# Constructed from biom file								# Constructed from biom file								KEY
#OTU ID	FAESRU.JL.1	FAESRU.JL.2	FAESRU.JL.3	FAESRU.JL.4	FAESRU.JL.5	FAESRU.JL.6	FAESRU.JL.7	FAESRU.JL.8	FAESRU.JL.9	FAESRU.JL.10	FAESRU.JL.11	FAESRU.JL.12		#OTU ID	FAESRU.JL.13	FAESRU.JL.14	FAESRU.JL.15	FAESRU.JL.16	FAESRU.JL.17	FAESRU.JL.18		#OTU ID	FAESRU.JL.19	FAESRU.JL.20	FAESRU.JL.21					FAESRU.JL.1	Control, Week 6
d__Archaea;p__Halobacteriota;o__Methanomicrobiales;f__Methanoculleaceae;g__Methanoculleus	0	0.001312	0.026211	0	0.001192	0.012154	0	0.00022	0.005706	0	0	0.004717		d__Archaea;p__Halobacteriota;o__Halobacteriales;f__Halococcaceae;g__Halococcus	0	0.00025	0	0	0	0		d__Archaea;p__Halobacteriota;o__Methanomicrobiales;f__Methanoculleaceae;g__Methanoculleus	0	0.000553	0.001102					FAESRU.JL.2	Control, Week 23
d__Archaea;p__Halobacteriota;o__Methanomicrobiales;f__Methanospirillaceae;g__Methanospirillum	0	0.000801	0	0	0.006921	0	0.006442	0.013596	0	0.000921	0.066743	0.002373		d__Archaea;p__Halobacteriota;o__Methanomicrobiales;f__Methanoculleaceae;g__Methanoculleus	0	0	0	0.002363	0.007587	0		d__Archaea;p__Halobacteriota;o__Methanosarcinales;f__Methanosarcinaceae;g__Methanosarcina	0	0.000215	0					FAESRU.JL.3	Control, Week 42
d__Archaea;p__Halobacteriota;o__Methanosarcinales;f__Methanosarcinaceae;g__Methanosarcina	0.001872	0.000821	0.005675	0.022202	0.013983	0.07093	0.012965	0.022277	0.088003	0.03384	0.029567	0.085809		d__Archaea;p__Halobacteriota;o__Methanomicrobiales;f__Methanospirillaceae;g__Methanospirillum	0	0	0	0	0	0.007445		d__Bacteria;p__Actinobacteriota;o__Actinomycetales;f__Beutenbergiaceae;g__Ruania	0.002821	0	0					FAESRU.JL.4	Sound, Week 6
d__Archaea;p__Halobacteriota;o__Methanotrichales;f__Methanotrichaceae;g__Methanothrix	0	0.014547	0.042214	0	0.111124	0.072603	0	0	0.091137	0	0.013237	0.041698		d__Archaea;p__Halobacteriota;o__Methanosarcinales;f__Methanosarcinaceae;g__Methanosarcina	0	0	0	0.068038	0.543352	0.014329		d__Bacteria;p__Actinobacteriota;o__Actinomycetales;f__Bifidobacteriaceae;g__Bifidobacterium	0	0.00131	0.001072					FAESRU.JL.5	Sound, Week 23
d__Archaea;p__Methanobacteriota;o__Methanobacteriales;f__Methanobacteriaceae;g__Methanobacterium	0	0.000821	0.036469	0	0	0.008166	0	0	0.00947	0	0.000871	0.02139		d__Archaea;p__Methanobacteriota;o__Methanobacteriales;f__Methanobacteriaceae;g__Methanobacterium	0	0	0	0.001362	0.005866	0		d__Bacteria;p__Actinobacteriota;o__Actinomycetales;f__Brevibacteriaceae;g__Brevibacterium	0.112677	0	0					FAESRU.JL.6	Sound, Week 42
d__Archaea;p__Methanobacteriota;o__Methanobacteriales;f__Methanobacteriaceae;g__Methanobacterium_D	0	0	0	0.002287	0.001052	0.00531	0	0	0.003464	0.002722	0.001121	0.009804		d__Archaea;p__Methanobacteriota;o__Methanobacteriales;f__Methanobacteriaceae;g__Methanobacterium_C	0	0	0	0.002102	0.003844	0		d__Bacteria;p__Actinobacteriota;o__Actinomycetales;f__Cellulomonadaceae;g__Cellulosimicrobium	0	0.001238	0					FAESRU.JL.7	Air& Sound, Week 6
d__Archaea;p__Methanobacteriota;o__Methanobacteriales;f__Methanobacteriaceae;g__UBA412	0.004174	0.00031	0.00051	0.008387	0.000531	0.000491	0.162197	0.00024	0.001151	0.052267	0.00023	0.000771		d__Archaea;p__Methanobacteriota;o__Methanobacteriales;f__Methanobacteriaceae;g__UBA412	0	0	0	0.00011	0.00021	0.035053		d__Bacteria;p__Actinobacteriota;o__Actinomycetales;f__Dermabacteraceae;g__Brachybacterium	0.265271	0	0.001213					FAESRU.JL.8	Air & Sound, Week 23
d__Archaea;p__Thermoplasmatota;o__Methanomassiliicoccales;f__Methanomethylophilaceae;g__JAAYZC01	0	0.00018	0.00033	0	0.0002	0.000321	0	0.00017	0.00023	0	0	0		d__Archaea;p__Thermoplasmatota;o__Methanomassiliicoccales;f__Methanomethylophilaceae;g__RumEn-M2	0	0	0	0.00013	0.00024	0		d__Bacteria;p__Actinobacteriota;o__Actinomycetales;f__Microbacteriaceae;g__Agromyces	0	0	0.000541					FAESRU.JL.9	Air& Sound, Week 42
d__Archaea;p__Thermoplasmatota;o__Methanomassiliicoccales;f__Methanomethylophilaceae;g__Methanogranum	0	0	0	0	0	0.000641	0	0	0.001031	0	0	0.000821		d__Archaea;p__Thermoproteota;o__B26-1;f__UBA233;g__PALSA-986	0	0	0	0.00036	0.000541	0		d__Bacteria;p__Actinobacteriota;o__Actinomycetales;f__Microbacteriaceae;g__Microbacterium	0	0.017213	0.011434					FAESRU.JL.10	Air, Week 6
d__Archaea;p__Thermoplasmatota;o__Methanomassiliicoccales;f__Methanomethylophilaceae;g__RumEn-M2	0	0	0	0	0.00027	0	0	0	0	0	0.00022	0.000501		d__Bacteria;p__Actinobacteriota;o__Actinomycetales;f__Beutenbergiaceae;g__Ruania	0.005383	0.003963	0.003753	0.00023	0.001311	0.006474		d__Bacteria;p__Actinobacteriota;o__Actinomycetales;f__Micrococcaceae;g__Yaniella	0.323696	0.000215	0.001042					FAESRU.JL.11	Air, Week 23
d__Archaea;p__Thermoplasmatota;o__Methanomassiliicoccales;f__Methanomethylophilaceae;g__VadinCA11	0	0.00017	0	0	0	0	0	0.000751	0	0	0.00014	0.000371		d__Bacteria;p__Actinobacteriota;o__Actinomycetales;f__Brevibacteriaceae;g__Brevibacterium	0.228029	0.101177	0.268652	0.002253	0.007277	0.102077		d__Bacteria;p__Actinobacteriota;o__Mycobacteriales;f__Micromonosporaceae;g__Micromonospora	0	0.001648	0.001293					FAESRU.JL.12	Air, Week 42
d__Archaea;p__Thermoproteota;o__B26-1;f__UBA233;g__PALSA-986	0	0.003013	0.040162	0	0.003676	0.002264	0	0.006398	0.044087	0	0.006648	0.020378		d__Bacteria;p__Actinobacteriota;o__Actinomycetales;f__Cellulomonadaceae;g__Actinotalea	0	0	0	0	0	0.000771		d__Bacteria;p__Actinobacteriota;o__Mycobacteriales;f__Mycobacteriaceae;g__Corynebacterium	0.002501	0	0					FAESRU.JL.13	Poultry Litter Feed, Week 6
d__Bacteria;p__Actinobacteriota;o__Actinomycetales;f__Beutenbergiaceae;g__Ruania	0.010169	0	0	0.007675	0	0	0	0	0	0.005345	0	0		d__Bacteria;p__Actinobacteriota;o__Actinomycetales;f__Dermabacteraceae;g__Brachybacterium	0.415149	0.482408	0.396653	0.004906	0.022482	0.33326		d__Bacteria;p__Actinobacteriota;o__Mycobacteriales;f__Mycobacteriaceae;g__Dietzia	0.00079	0	0					FAESRU.JL.14	Poultry Litter Feed, Week 23
d__Bacteria;p__Actinobacteriota;o__Actinomycetales;f__Bifidobacteriaceae;g__Bifidobacterium	0	0	0	0.000331	0	0	0	0	0	0	0	0		d__Bacteria;p__Actinobacteriota;o__Actinomycetales;f__Dermatophilaceae;g__Janibacter	0	0	0.00014	0	0	0		d__Bacteria;p__Actinobacteriota;o__Mycobacteriales;f__Mycobacteriaceae;g__Mycobacterium	0	0.000553	0.007586					FAESRU.JL.15	Poultry Litter Feed, Week 42
d__Bacteria;p__Actinobacteriota;o__Actinomycetales;f__Brevibacteriaceae;g__Brevibacterium	0.109113	0	0.001491	0.143836	0	0.004118	0.071935	0	0.001281	0.122489	0	0.002524		d__Bacteria;p__Actinobacteriota;o__Actinomycetales;f__Microbacteriaceae;g__Microbacterium	0.00036	0	0.00025	0.0002	0	0		d__Bacteria;p__Actinobacteriota;o__Mycobacteriales;f__Mycobacteriaceae;g__Nocardia	0	0.002292	0.004449					FAESRU.JL.16	Anaerobic digester, wood disk wipe
d__Bacteria;p__Actinobacteriota;o__Actinomycetales;f__Cellulomonadaceae;g__Actinotalea	0	0	0	0.000692	0	0	0	0	0	0	0	0		d__Bacteria;p__Actinobacteriota;o__Actinomycetales;f__Micrococcaceae;g__Nesterenkonia	0	0.00014	5e-05	0	0	0		d__Bacteria;p__Actinobacteriota;o__Mycobacteriales;f__Mycobacteriaceae;g__Rhodococcus	0	0.002978	0.003287					FAESRU.JL.17	Microaerated digester, wood disk wipe
d__Bacteria;p__Actinobacteriota;o__Actinomycetales;f__Dermabacteraceae;g__Brachybacterium	0.28225	0	0.013161	0.299892	0.000621	0.014178	0.125454	0	0.008399	0.243357	0	0.012087		d__Bacteria;p__Actinobacteriota;o__Actinomycetales;f__Micrococcaceae;g__Yaniella	0.180206	0.232483	0.163079	0.003284	0.03119	0.180669		d__Bacteria;p__Actinobacteriota;o__Propionibacteriales;f__Nocardioidaceae;g__Nocardioides	0	0.002763	0.000802					FAESRU.JL.18	Aerated digester, digestate sample
d__Bacteria;p__Actinobacteriota;o__Actinomycetales;f__Microbacteriaceae;g__Microbacterium	0	0	0.000701	0	0	0.000341	0	0	0	0	0	0		d__Bacteria;p__Actinobacteriota;o__Coriobacteriales;f__UBA8131;g__UBA1419	0	0	0	0.000571	0.003273	0.001251		d__Bacteria;p__Actinobacteriota;o__Propionibacteriales;f__Propionibacteriaceae;g__Cutibacterium	0	0	0.001824					FAESRU.JL.19	Poutry Litter Feed, Week 0
d__Bacteria;p__Actinobacteriota;o__Actinomycetales;f__Micrococcaceae;g__Yaniella	0.168503	0	0.006805	0.166961	0	0.009078	0.168679	0	0.006697	0.158061	0	0.007871		d__Bacteria;p__Actinobacteriota;o__Humimicrobiales;f__Humimicrobiaceae;g__Humimicrobium	0	0	0	0	0.00023	0		d__Bacteria;p__Actinobacteriota;o__Streptosporangiales;f__Streptosporangiaceae;g__Nocardiopsis	0.012865	0	0					FAESRU.JL.20	Control, Week 0
d__Bacteria;p__Actinobacteriota;o__Coriobacteriales;f__UBA8131;g__UBA1419	0.001411	0.003194	0.008096	0.001866	0.003486	0.005952	0.001571	0.003775	0.014595	0	0.004265	0.010184		d__Bacteria;p__Actinobacteriota;o__Mycobacteriales;f__Micromonosporaceae;g__Stackebrandtia	0.00102	0	0.002632	0	0	0.003342		d__Bacteria;p__Bacteroidota;o__Bacteroidales;f__Bacteroidaceae;g__JAAYSY01	0	0.000522	0.000832					FAESRU.JL.21	Sound, Week 0
d__Bacteria;p__Actinobacteriota;o__Humimicrobiales;f__Humimicrobiaceae;g__Humimicrobium	0	0.001392	0.003163	0	0.001543	0.002535	0	0.001822	0.004214	0	0.001272	0.005387		d__Bacteria;p__Actinobacteriota;o__Mycobacteriales;f__Mycobacteriaceae;g__Corynebacterium	0.004652	0.03062	0.036469	0.001342	0.003784	0.001881		d__Bacteria;p__Bacteroidota;o__Bacteroidales;f__Dysgonomonadaceae;g__Proteiniphilum	0	0.000931	0.001704
d__Bacteria;p__Actinobacteriota;o__Mycobacteriales;f__Micromonosporaceae;g__Stackebrandtia	0.001892	0	0.005965	0.004605	0.000681	0.010461	0.003421	0	0.006086	0.003233	0	0.00709		d__Bacteria;p__Actinobacteriota;o__Mycobacteriales;f__Mycobacteriaceae;g__Dietzia	0.008204	0.005754	0.007726	0.000991	0.003003	0.004493		d__Bacteria;p__Bacteroidota;o__Bacteroidales;f__Dysgonomonadaceae;g__UBA2632	0	0.000808	0.001443
d__Bacteria;p__Actinobacteriota;o__Mycobacteriales;f__Mycobacteriaceae;g__Corynebacterium	0.001501	0	0.00053	0.001134	0	0.001663	0	0	0.000741	0.002903	0	0.001102		d__Bacteria;p__Actinobacteriota;o__Mycobacteriales;f__Mycobacteriaceae;g__Rhodococcus	0	0	0	0.00027	0.000541	0		d__Bacteria;p__Bacteroidota;o__Bacteroidales;f__Dysgonomonadaceae;g__UBA4179	0	0.000542	0.000601
d__Bacteria;p__Actinobacteriota;o__Mycobacteriales;f__Mycobacteriaceae;g__Dietzia	0.001962	0	0.000741	0.002187	0	0.000531	0	0	0.000531	0.003433	0	0.000511		d__Bacteria;p__Actinobacteriota;o__Mycobacteriales;f__Pseudonocardiaceae;g__Saccharomonospora	0	0	0.00011	0	0	0		d__Bacteria;p__Bacteroidota;o__Bacteroidales;f__UBA932;g__DMER64	0	0.018943	0.024902
d__Bacteria;p__Actinobacteriota;o__Mycobacteriales;f__Pseudonocardiaceae;g__Saccharomonospora	0	0	0.003253	0	0	0.006152	0	0	0.003304	0	0	0.001973		d__Bacteria;p__Actinobacteriota;o__Propionibacteriales;f__Nocardioidaceae;g__Nocardioides	0	0	0	0.000461	0	0		d__Bacteria;p__Bacteroidota;o__Chitinophagales;f__Chitinophagaceae;g__46-32	0	0.001034	0.00459
d__Bacteria;p__Actinobacteriota;o__Propionibacteriales;f__Nocardioidaceae;g__Aeromicrobium	0	0	0	0	0	0	0	0	0	0	0.001272	0		d__Bacteria;p__Actinobacteriota;o__Streptosporangiales;f__Streptosporangiaceae;g__Nocardiopsis	0.012396	0.018922	0.05029	0.024398	0.090247	0.006754		d__Bacteria;p__Bacteroidota;o__Cytophagales;f__Spirosomaceae;g__Runella	0	0.00918	0.01427
d__Bacteria;p__Actinobacteriota;o__Propionibacteriales;f__Nocardioidaceae;g__Nocardioides	0	0	0	0.005668	0	0	0	0	0	0	0	0		d__Bacteria;p__Armatimonadota;o__UBA5829;f__UBA5829;g__DTKD01	0	0	0	0.019683	0.04134	0		d__Bacteria;p__Bacteroidota;o__Flavobacteriales;f__Flavobacteriaceae;g__Flavobacterium	0	0.002528	0.000902
d__Bacteria;p__Actinobacteriota;o__RBG-16-64-13;f__RBG-16-64-13;g__JAAYAL01	0	0.001462	0.001151	0	0.001032	0.000351	0	0.000501	0	0	0	0.00031		d__Bacteria;p__Bacteroidota;o__Bacteroidales;f__Bacteroidaceae;g__Bacteroides	0	0	0	0.000831	0.002643	0.004823		d__Bacteria;p__Bacteroidota;o__Flavobacteriales;f__Weeksellaceae;g__Chryseobacterium	0	0.055815	0.02388
d__Bacteria;p__Actinobacteriota;o__RBG-16-64-13;f__RBG-16-64-13;g__JAAYZX01	0	0	0	0	0	0.000551	0	0	0.000571	0	0	0.000471		d__Bacteria;p__Bacteroidota;o__Bacteroidales;f__Bacteroidaceae;g__Phocaeicola	0	0	0	0	0	0.003742		d__Bacteria;p__Bacteroidota;o__Flavobacteriales;f__Weeksellaceae;g__Cloacibacterium	0	0.01399	0
d__Bacteria;p__Actinobacteriota;o__RBG-16-64-13;f__RBG-16-64-13;g__RBG-16-64-13	0	0	0.003353	0	0	0.007695	0	0	0.001982	0	0	0.002954		d__Bacteria;p__Bacteroidota;o__Bacteroidales;f__Bacteroidaceae;g__Prevotella	0	0	0	0	0	0.00042		d__Bacteria;p__Campylobacterota;o__Campylobacterales;f__Arcobacteraceae;g__Aliarcobacter	0	0.004789	0.000301
d__Bacteria;p__Actinobacteriota;o__Streptosporangiales;f__Streptosporangiaceae;g__Nocardiopsis	0.001501	0	0.036519	0.004334	0.00616	0.099496	0.003751	0.000461	0.031894	0.003493	0.00038	0.039094		d__Bacteria;p__Bacteroidota;o__Bacteroidales;f__Dysgonomonadaceae;g__Fermentimonas	0	0	0	0.003484	0.008238	0		d__Bacteria;p__Desulfobacterota;o__Desulfobulbales;f__Desulfobulbaceae;g__Desulfobulbus	0	0.000409	0.000521
d__Bacteria;p__Armatimonadota;o__UBA5377;f__UBA5352;g__UBA5352	0	0	0.007206	0	0.003095	0.011392	0	0	0.014525	0	0	0.016423		d__Bacteria;p__Bacteroidota;o__Bacteroidales;f__Dysgonomonadaceae;g__Petrimonas	0	0	0	0.00858	0.022472	0.001961		d__Bacteria;p__Firmicutes;o__Bacillales_A;f__Planococcaceae;g__Psychrobacillus	0	0.000675	0
d__Bacteria;p__Atribacterota;o__Atribacterales;f__Atribacteraceae;g__Atribacter	0	0	0.001111	0	0.00025	0.002425	0	0	0.000801	0	0	0.001011		d__Bacteria;p__Bacteroidota;o__Bacteroidales;f__Dysgonomonadaceae;g__Proteiniphilum	0	0	0	0.007769	0.004935	0.003542		d__Bacteria;p__Firmicutes;o__Bacillales_D;f__Amphibacillaceae;g__Avamphibacillus	0.00039	0	0
d__Bacteria;p__Bacteroidota;o__Bacteroidales;f__Bacteroidaceae;g__Bacteroides	0.026362	0.012394	0.000791	0.008227	0.014174	0.003266	0.013855	0.039017	0.000651	0.001281	0.022939	0.002113		d__Bacteria;p__Bacteroidota;o__Bacteroidales;f__Dysgonomonadaceae;g__UBA4179	0	0	0	0.00011	0	0		d__Bacteria;p__Firmicutes;o__Bacillales_D;f__Amphibacillaceae;g__MSJ-26	0.025701	0.000911	0.001784
d__Bacteria;p__Bacteroidota;o__Bacteroidales;f__Bacteroidaceae;g__Phocaeicola	0.000841	0.000511	0	0.001174	0.000791	0	0.008403	0.001932	0	0.002392	0.001572	0		d__Bacteria;p__Bacteroidota;o__Bacteroidales;f__Marinilabiliaceae;g__Breznakibacter	0	0	0	0	0.0005	0		d__Bacteria;p__Firmicutes;o__Bacillales_D;f__Amphibacillaceae;g__Virgibacillus_B	0.001531	0	0
d__Bacteria;p__Bacteroidota;o__Bacteroidales;f__Bacteroidaceae;g__Prevotella	0	0	0	0	0	0	0.002021	0	0	0	0.00038	0		d__Bacteria;p__Bacteroidota;o__Bacteroidales;f__Marinilabiliaceae;g__Geofilum	0	0	0	0.00018	0.000941	0		d__Bacteria;p__Firmicutes;o__Brevibacillales;f__Brevibacillaceae;g__Brevibacillus_B	0.00039	0	0
d__Bacteria;p__Bacteroidota;o__Bacteroidales;f__Bacteroidaceae;g__UBA1179	0	0	0.000991	0	0	0.000281	0	0	0	0	0	0		d__Bacteria;p__Bacteroidota;o__Bacteroidales;f__P3;g__UBA10566	0	0	0	0.00034	0.00031	0		d__Bacteria;p__Firmicutes;o__Erysipelotrichales;f__Erysipelotrichaceae;g__Bulleidia	0	0.000184	0
d__Bacteria;p__Bacteroidota;o__Bacteroidales;f__Dysgonomonadaceae;g__Dysgonomonas	0.002963	0	0	0.001063	0	0	0	0	0	0	0	0		d__Bacteria;p__Bacteroidota;o__Bacteroidales;f__Paludibacteraceae;g__Enterocola	0	0	0	0	0.0004	0.007405		d__Bacteria;p__Firmicutes;o__Exiguobacterales;f__Exiguobacteraceae;g__Exiguobacterium	0	0.000327	0
d__Bacteria;p__Bacteroidota;o__Bacteroidales;f__Dysgonomonadaceae;g__Fermentimonas	0	0.004906	0.009698	0	0.002664	0.007324	0	0.001942	0.011883	0	0.006899	0.018115		d__Bacteria;p__Bacteroidota;o__Bacteroidales;f__Paludibacteraceae;g__Paludibacter	0	0	0	0.00022	0	0		d__Bacteria;p__Firmicutes;o__Lactobacillales;f__Aerococcaceae;g__Facklamia_A	0.00025	0	0
d__Bacteria;p__Bacteroidota;o__Bacteroidales;f__Dysgonomonadaceae;g__Petrimonas	0.004204	0.011723	0.004223	0.002669	0.005239	0.00489	0.010854	0.007439	0.003434	0.00044	0.00831	0.008552		d__Bacteria;p__Bacteroidota;o__Bacteroidales;f__Prolixibacteraceae;g__SKHV01	0	0	0	0.000801	0.002412	0		d__Bacteria;p__Firmicutes;o__Lactobacillales;f__Carnobacteriaceae;g__Atopostipes	0.036605	0	0
d__Bacteria;p__Bacteroidota;o__Bacteroidales;f__Dysgonomonadaceae;g__Proteiniphilum	0.009728	0.23448	0.027422	0.005899	0.110133	0.042273	0.009583	0.11549	0.027169	0.004614	0.082914	0.07931		d__Bacteria;p__Bacteroidota;o__Bacteroidales;f__Tannerellaceae;g__Macellibacteroides	0	0	0	0.000571	0.001652	0.00066		d__Bacteria;p__Firmicutes;o__Lactobacillales;f__Enterococcaceae;g__Enterococcus_B	0.00031	0	0
d__Bacteria;p__Bacteroidota;o__Bacteroidales;f__JAAYJT01;g__JAAYJT01	0	0	0.015913	0	0	0.02542	0	0	0.010621	0	0	0.005007		d__Bacteria;p__Bacteroidota;o__Bacteroidales;f__UBA932;g__Bact-08	0	0	0	0	0	0.000961		d__Bacteria;p__Firmicutes;o__Lactobacillales;f__Enterococcaceae;g__Tetragenococcus	0.00033	0	0
d__Bacteria;p__Bacteroidota;o__Bacteroidales;f__Lentimicrobiaceae;g__Lentimicrobium	0	0.0004	0	0	0	0	0	0	0	0.000591	0.004035	0		d__Bacteria;p__Bacteroidota;o__Bacteroidales;f__UBA932;g__DMER64	0	0	0	0.004355	0.002743	0.002412		d__Bacteria;p__Firmicutes;o__Lactobacillales;f__Lactobacillaceae;g__Lactobacillus	0.002581	0	0
d__Bacteria;p__Bacteroidota;o__Bacteroidales;f__ML635J-15;g__Bact-19	0	0	0.005044	0	0.008915	0.002044	0	0	0	0	0	0		d__Bacteria;p__Bacteroidota;o__Bacteroidales;f__UBA932;g__RUG11257	0	0	0	0.00013	0.00012	0		d__Bacteria;p__Firmicutes;o__Lactobacillales;f__Lactobacillaceae;g__Leuconostoc	0	0.000123	0
d__Bacteria;p__Bacteroidota;o__Bacteroidales;f__Paludibacteraceae;g__Enterocola	0.001231	0.028142	0.011099	0.000211	0.046868	0.006393	0.02905	0.02498	0.005706	0.004954	0.015099	0.005458		d__Bacteria;p__Bacteroidota;o__Bacteroidales;f__WCHB1-69;g__UBA5266	0	0	0	0.000551	0	0		d__Bacteria;p__Firmicutes;o__Lactobacillales;f__Lactobacillaceae;g__Ligilactobacillus	0.003371	0	0
d__Bacteria;p__Bacteroidota;o__Bacteroidales;f__Paludibacteraceae;g__Paludibacter	0.001021	0.000751	0	0	0.001022	0	0	0.001362	0	0	0.000631	0		d__Bacteria;p__Bacteroidota;o__Flavobacteriales;f__Weeksellaceae;g__Cloacibacterium	0	0	0	0.00023	0	0		d__Bacteria;p__Firmicutes;o__Lactobacillales;f__Lactobacillaceae;g__Limosilactobacillus	0.00012	0	0
d__Bacteria;p__Bacteroidota;o__Bacteroidales;f__Paludibacteraceae;g__W0P28-013	0	0	0	0	0.002494	0	0	0	0	0	0.00023	0		d__Bacteria;p__Bacteroidota;o__Sphingobacteriales;f__Sphingobacteriaceae;g__Sphingobacterium	0	0	0.0001	0	0	0		d__Bacteria;p__Firmicutes;o__Lactobacillales;f__Lactobacillaceae;g__Weissella	0.00013	0	0
d__Bacteria;p__Bacteroidota;o__Bacteroidales;f__Prolixibacteraceae;g__JAAYJR01	0	0	0	0	0	0	0	0	0	0	0	0.000691		d__Bacteria;p__Campylobacterota;o__Campylobacterales;f__Sulfurospirillaceae;g__Sulfurospirillum	0	0	0	0	0.009139	0		d__Bacteria;p__Firmicutes;o__Lactobacillales;f__Streptococcaceae;g__Streptococcus	0.00023	0	0
d__Bacteria;p__Bacteroidota;o__Bacteroidales;f__Prolixibacteraceae;g__SKHV01	0	0	0	0	0	0.000641	0	0	0	0	0	0		d__Bacteria;p__Chloroflexota;o__Anaerolineales;f__Anaerolineaceae;g__T78	0	0	0	0.00012	0.00032	0		d__Bacteria;p__Firmicutes;o__RFN20;f__CAG-826;g__UBA5455	0	0.000317	0.000381
d__Bacteria;p__Bacteroidota;o__Bacteroidales;f__Tannerellaceae;g__Macellibacteroides	0.007506	0.011814	0.000791	0.005137	0.007162	0.003767	0	0.014227	0.001141	0.002472	0.010583	0.001692		d__Bacteria;p__Chloroflexota;o__UBA1429;f__UBA1429;g__JAAYDS01	0	0	0	0.00025	0.001592	0		d__Bacteria;p__Firmicutes;o__Staphylococcales;f__Salinicoccaceae;g__Jeotgalicoccus	0.007473	0	0
d__Bacteria;p__Bacteroidota;o__Bacteroidales;f__Tannerellaceae;g__Parabacteroides	0	0	0	0	0	0	0	0	0	0	0.000611	0		d__Bacteria;p__Cloacimonadota;o__Cloacimonadales;f__Cloacimonadaceae;g__Cloacimonas	0	0	0	0.003054	0	0		d__Bacteria;p__Firmicutes;o__Staphylococcales;f__Salinicoccaceae;g__Nosocomiicoccus	0.001281	0	0
d__Bacteria;p__Bacteroidota;o__Bacteroidales;f__Tenuifilaceae;g__UBA5261	0	0	0	0	0	0.000371	0	0.00036	0	0	0	0		d__Bacteria;p__Cyanobacteria;o__Obscuribacterales;f__Obscuribacteraceae;g__JAFKGK01	0	0	0	0.001592	0	0		d__Bacteria;p__Firmicutes;o__Staphylococcales;f__Salinicoccaceae;g__Salinicoccus	0.186638	0	0
d__Bacteria;p__Bacteroidota;o__Bacteroidales;f__UBA12481;g__UBA12481	0	0.002172	0.004283	0	0.001002	0.000631	0	0	0	0	0	0.000681		d__Bacteria;p__Desulfobacterota_I;o__Desulfovibrionales;f__Desulfovibrionaceae;g__Desulfovibrio	0	0	0	0.000611	0	0.039546		d__Bacteria;p__Firmicutes;o__Staphylococcales;f__Staphylococcaceae;g__Mammaliicoccus	0.001811	0	0
d__Bacteria;p__Bacteroidota;o__Bacteroidales;f__UBA1402;g__UBA1402	0	0.007218	0.000871	0	0.003676	0.002064	0	0.003354	0.000551	0	0.003635	0.001021		d__Bacteria;p__Desulfobacterota_I;o__Desulfovibrionales;f__Desulfovibrionaceae;g__Solidesulfovibrio	0	0	0	0	0	0.003252		d__Bacteria;p__Firmicutes;o__Staphylococcales;f__Staphylococcaceae;g__Staphylococcus	0.008884	0	0
d__Bacteria;p__Bacteroidota;o__Bacteroidales;f__UBA1402;g__UBA8389	0	0.005316	0.000821	0	0.003816	0.001062	0	0.010152	0.000711	0	0.005096	0.000671		d__Bacteria;p__Fibrobacterota;o__Fibrobacterales;f__Fibrobacteraceae;g__Fibro-01	0	0	0	0.00029	0.000541	0		d__Bacteria;p__Firmicutes_A;o__Lachnospirales;f__Lachnospiraceae;g__Ruminococcus_G	0.00017	0	0
d__Bacteria;p__Bacteroidota;o__Bacteroidales;f__UBA4181;g__UBA4181	0	0.001081	0	0	0.000431	0	0	0.000441	0	0	0.000681	0		d__Bacteria;p__Firmicutes;o__Acholeplasmatales;f__UBA5453;g__UBA5409	0	0	0	0.00022	0.00019	0		d__Bacteria;p__Firmicutes_A;o__Oscillospirales;f__Acutalibacteraceae;g__RZYX01	0	0.000123	0
d__Bacteria;p__Bacteroidota;o__Bacteroidales;f__UBA932;g__Bact-08	0.001761	0.001031	0.001411	0.002438	0.002474	0.001974	0	0	0.000841	0.000701	0	0.002934		d__Bacteria;p__Firmicutes;o__Bacillales;f__Bacillaceae_G;g__Bacillus_A	0	0	0	0.000581	0	0		d__Bacteria;p__Firmicutes_A;o__Peptostreptococcales;f__Anaerovoracaceae;g__RUG099	0	0.000297	0
d__Bacteria;p__Bacteroidota;o__Bacteroidales;f__UBA932;g__DMER64	0.001081	0.241067	0.204864	0.000341	0.160476	0.104316	0.004322	0.240581	0.062797	0.000691	0.236756	0.091177		d__Bacteria;p__Firmicutes;o__Bacillales_D;f__Amphibacillaceae;g__Avamphibacillus	0.002291	0.00023	0.001361	0.00011	0.00041	0		d__Bacteria;p__Firmicutes_A;o__Peptostreptococcales;f__Natronincolaceae;g__JAAZJW01	0	0.000102	0
d__Bacteria;p__Bacteroidota;o__Bacteroidales;f__UBA932;g__RUG11257	0	0.004125	0.001011	0	0.003015	0.0002	0	0.008681	0.000851	0	0.00784	0.000831		d__Bacteria;p__Firmicutes;o__Bacillales_D;f__Amphibacillaceae;g__LJ137	0	0	0.00053	0	0.00034	0		d__Bacteria;p__Firmicutes_A;o__Peptostreptococcales;f__Peptostreptococcaceae;g__Peptostreptococcus	0	0.000164	0
d__Bacteria;p__Bacteroidota;o__Bacteroidales;f__VadinHA17;g__LD21	0	0	0	0	0	0	0	0	0	0	0	0.000411		d__Bacteria;p__Firmicutes;o__Bacillales_D;f__Amphibacillaceae;g__MSJ-26	0.004622	0.002732	0.005705	0.003044	0.006977	0.006945		d__Bacteria;p__Firmicutes_A;o__Peptostreptococcales;f__Peptostreptococcaceae;g__Romboutsia	0.00118	0	0
d__Bacteria;p__Bacteroidota;o__Bacteroidales;f__WCHB1-69;g__JAGVVH01	0	0.002172	0	0	0.001092	0	0	0.003214	0	0	0.001302	0		d__Bacteria;p__Firmicutes;o__Bacillales_D;f__Amphibacillaceae;g__Pseudogracilibacillus	0.00054	0.00018	0.000931	0	0.00041	0		d__Bacteria;p__Firmicutes_A;o__Saccharofermentanales;f__DTU023;g__DTU032	0	0.012731	0.013258
d__Bacteria;p__Bacteroidota;o__Bacteroidales;f__WCHB1-69;g__UBA5266	0	0.006918	0.003453	0	0.008765	0.003928	0	0.012826	0.004435	0	0.015519	0.003845		d__Bacteria;p__Firmicutes;o__Bacillales_D;f__Amphibacillaceae;g__Virgibacillus_B	0.00023	0.004013	0.0002	0.00012	0.0005	0		d__Bacteria;p__Firmicutes_A;o__Saccharofermentanales;f__DTU023;g__UBA5436	0	0.008566	0.008558
d__Bacteria;p__Bacteroidota;o__Bacteroidales;f__WCHB1-69;g__UBA5429	0	0	0	0	0	0	0	0	0	0	0.00022	0.000511		d__Bacteria;p__Firmicutes;o__Brevibacillales;f__Brevibacillaceae;g__Brevibacillus_B	0	0.000811	0.00019	0	0	0		d__Bacteria;p__Firmicutes_A;o__Tissierellales;f__Peptoniphilaceae;g__Neofamilia	0	0.000164	0
d__Bacteria;p__Bacteroidota;o__Sphingobacteriales;f__Sphingobacteriaceae;g__Sphingobacterium	0	0	0	0	0	0.000351	0	0	0	0	0	0		d__Bacteria;p__Firmicutes;o__Erysipelotrichales;f__Erysipelotrichaceae;g__Breznakia	0	0	0	0	0	0.000951		d__Bacteria;p__Firmicutes_A;o__Tissierellales;f__Tepidimicrobiaceae;g__JAAZMA01	0	0.000164	0
d__Bacteria;p__Campylobacterota;o__Campylobacterales;f__Arcobacteraceae;g__Aliarcobacter	0.002802	0	0	0	0.001242	0	0	0	0	0	0	0		d__Bacteria;p__Firmicutes;o__Haloplasmatales_A;f__Turicibacteraceae;g__Turicibacter	0	0	9e-05	0	0	0		d__Bacteria;p__Firmicutes_B;o__Syntrophomonadales;f__Syntrophomonadaceae;g__UBA4844	0	0.000327	0.000471
d__Bacteria;p__Campylobacterota;o__Campylobacterales;f__Arcobacteraceae;g__UBA6211	0	0	0	0	0.00024	0.00022	0	0.002012	0.00023	0	0.000531	0		d__Bacteria;p__Firmicutes;o__Lactobacillales;f__Aerococcaceae;g__Facklamia_A	0.00074	0.0002	0.00017	0	0	0		d__Bacteria;p__Firmicutes_G;o__DTUO25;f__DTU025;g__UBA10085	0	0.000164	0.000321
d__Bacteria;p__Chloroflexota;o__Anaerolineales;f__Anaerolineaceae;g__Leptolinea	0	0	0	0	0	0	0	0.001111	0	0	0	0		d__Bacteria;p__Firmicutes;o__Lactobacillales;f__Aerococcaceae;g__Trichococcus	0	0	0	0.002923	0.025084	0.001461		d__Bacteria;p__Myxococcota;o__Myxococcales;f__Myxococcaceae;g__Myxococcus	0	0.000972	0.001904
d__Bacteria;p__Chloroflexota;o__Anaerolineales;f__Anaerolineaceae;g__T78	0	0	0.000671	0	0	0	0	0	0	0	0	0		d__Bacteria;p__Firmicutes;o__Lactobacillales;f__Carnobacteriaceae;g__Atopostipes	0.015958	0.003582	0.007936	0.00013	0.000661	0.006064		d__Bacteria;p__Patescibacteria;o__SC72;f__SC72;g__UBA2177	0	0.000665	0.000361
d__Bacteria;p__Chloroflexota;o__Dehalococcoidales;f__UBA5627;g__UBA5627	0	0.003524	0.002572	0	0.004598	0.003086	0	0.002813	0.001031	0	0.001972	0.002393		d__Bacteria;p__Firmicutes;o__Lactobacillales;f__Enterococcaceae;g__Enterococcus	0.00021	0	0	0	0	0		d__Bacteria;p__Planctomycetota;o__Pirellulales;f__Pirellulaceae;g__Pirellula_B	0	0.005936	0
d__Bacteria;p__Chloroflexota;o__UBA1429;f__UBA1429;g__JAAYDS01	0	0	0	0	0	0.000882	0	0.000621	0.000971	0	0	0		d__Bacteria;p__Firmicutes;o__Lactobacillales;f__Enterococcaceae;g__Enterococcus_B	0.00022	0.00038	0	0	0	0		d__Bacteria;p__Proteobacteria;o__Azospirillales;f__Azospirillaceae;g__Azospirillum	0	0	0.005672
d__Bacteria;p__Cloacimonadota;o__Cloacimonadales;f__Cloacimonadaceae;g__Cloacimonas	0	0.002853	0	0	0.000841	0	0	0.006778	0.000621	0	0	0		d__Bacteria;p__Firmicutes;o__Lactobacillales;f__Enterococcaceae;g__Enterococcus_E	0.00012	0.00016	8e-05	0	0	0		d__Bacteria;p__Proteobacteria;o__Azospirillales;f__Azospirillaceae;g__Niveispirillum	0	0	0.001273
d__Bacteria;p__Cloacimonadota;o__Cloacimonadales;f__Cloacimonadaceae;g__UBA5456	0	0.001702	0.01291	0	0.002564	0.005551	0	0.005306	0.00029	0	0.002253	0.02193		d__Bacteria;p__Firmicutes;o__Lactobacillales;f__Enterococcaceae;g__Enterococcus_I	0	0	0	0.00017	0.002693	0		d__Bacteria;p__Proteobacteria;o__Burkholderiales;f__Burkholderiaceae;g__AKCV01	0	0.000808	0
d__Bacteria;p__Desulfobacterota;o__Desulfobulbales;f__Desulfobulbaceae;g__Desulfobulbus	0.00045	0.002062	0.002202	0	0.002374	0.000822	0	0.002293	0.001191	0	0.001562	0.000951		d__Bacteria;p__Firmicutes;o__Lactobacillales;f__Enterococcaceae;g__Tetragenococcus	0.00042	0.00012	0.00025	0	0	0		d__Bacteria;p__Proteobacteria;o__Burkholderiales;f__Burkholderiaceae;g__Acidovorax	0	0.085586	0.107975
d__Bacteria;p__Desulfobacterota;o__Desulfuromonadales;f__JAAYDE01;g__JAAYDE01	0	0.002233	0	0	0.000311	0	0	0	0	0	0	0		d__Bacteria;p__Firmicutes;o__Lactobacillales;f__Lactobacillaceae;g__Lactobacillus	0.004412	0.008075	0.001291	0	0	0		d__Bacteria;p__Proteobacteria;o__Burkholderiales;f__Burkholderiaceae;g__Acidovorax_A	0	0	0.000451
d__Bacteria;p__Desulfobacterota;o__Desulfuromonadales;f__Trichloromonadaceae;g__Trichloromonas	0	0	0	0	0	0	0	0.000421	0	0	0	0		d__Bacteria;p__Firmicutes;o__Lactobacillales;f__Lactobacillaceae;g__Ligilactobacillus	0.003742	0.004413	0.001791	0.00016	0.001361	0		d__Bacteria;p__Proteobacteria;o__Burkholderiales;f__Burkholderiaceae;g__Acidovorax_C	0	0.003643	0.002074
d__Bacteria;p__Desulfobacterota;o__Syntrophales;f__Smithellaceae;g__Smithella	0	0.005326	0	0	0.006	0.000581	0	0.007509	0.000631	0	0.003264	0.001322		d__Bacteria;p__Firmicutes;o__Lactobacillales;f__Lactobacillaceae;g__Limosilactobacillus	0.00033	0.001361	0.00033	6e-05	0.001161	0		d__Bacteria;p__Proteobacteria;o__Burkholderiales;f__Burkholderiaceae;g__Aquabacterium	0	0.00393	0.001213
d__Bacteria;p__Desulfobacterota;o__Syntrophales;f__Smithellaceae;g__UBA8904	0	0.003094	0	0	0.019693	0.002174	0	0.002924	0	0	0.001252	0		d__Bacteria;p__Firmicutes;o__Lactobacillales;f__Lactobacillaceae;g__Weissella	0.00016	8e-05	0.00012	0	0	0		d__Bacteria;p__Proteobacteria;o__Burkholderiales;f__Burkholderiaceae;g__Comamonas	0	0.00173	0.021234
d__Bacteria;p__Desulfobacterota_I;o__Desulfovibrionales;f__Desulfovibrionaceae;g__Desulfovibrio	0.017835	0.003154	0	0.016564	0.004197	0.000721	0.032631	0.011634	0.001662	0.021139	0.002483	0.000681		d__Bacteria;p__Firmicutes;o__Lactobacillales;f__Streptococcaceae;g__Streptococcus	0.00023	0.00031	8e-05	0	0	0		d__Bacteria;p__Proteobacteria;o__Burkholderiales;f__Burkholderiaceae;g__Diaphorobacter	0	0.007491	0.010081
d__Bacteria;p__Desulfobacterota_I;o__Desulfovibrionales;f__Desulfovibrionaceae;g__Solidesulfovibrio	0	0.002243	0	0.002257	0.002454	0	0	0.001312	0	0	0.00809	0		d__Bacteria;p__Firmicutes;o__RFN20;f__CAG-826;g__Onthovivens	0	0	0	0	0	0.000811		d__Bacteria;p__Proteobacteria;o__Burkholderiales;f__Burkholderiaceae;g__Giesbergeria	0	0.020949	0.187851
d__Bacteria;p__Elusimicrobiota;o__Endomicrobiales;f__Endomicrobiaceae;g__JAHDRN01	0	0.000511	0	0	0	0.00017	0	0.000981	0	0	0	0.000371		d__Bacteria;p__Firmicutes;o__Staphylococcales;f__Salinicoccaceae;g__Aliicoccus	0.00031	0	4e-05	0	0	0		d__Bacteria;p__Proteobacteria;o__Burkholderiales;f__Burkholderiaceae;g__Hydrogenophaga	0	0.004196	0.032888
d__Bacteria;p__Eremiobacterota;o__Xenobiales;f__Xenobiaceae;g__Xenobium	0	0.011313	0.000941	0	0.001563	0	0	0.002243	0	0	0.00835	0.005798		d__Bacteria;p__Firmicutes;o__Staphylococcales;f__Salinicoccaceae;g__Jeotgalicoccus	0.004142	0.003923	0.002122	0	0.00039	0		d__Bacteria;p__Proteobacteria;o__Burkholderiales;f__Burkholderiaceae;g__Ideonella	0	0.000675	0
d__Bacteria;p__Fibrobacterota;o__Fibrobacterales;f__Fibrobacteraceae;g__Fibro-01	0	0	0.000801	0	0.000481	0.000541	0	0.000491	0	0	0.000791	0.000971		d__Bacteria;p__Firmicutes;o__Staphylococcales;f__Salinicoccaceae;g__Nosocomiicoccus	0.001501	0.001301	0.00021	9e-05	0.00027	0		d__Bacteria;p__Proteobacteria;o__Burkholderiales;f__Burkholderiaceae;g__MR-S7	0	0	0.000691
d__Bacteria;p__Firmicutes;o__Acholeplasmatales;f__UBA5453;g__Acholeplasma_E	0	0	0	0	0	0	0	0.000841	0	0	0.000671	0		d__Bacteria;p__Firmicutes;o__Staphylococcales;f__Salinicoccaceae;g__Salinicoccus	0.099288	0.081554	0.039071	0.001131	0.004965	0.021924		d__Bacteria;p__Proteobacteria;o__Burkholderiales;f__Burkholderiaceae;g__Massilia	0	0.001136	0
d__Bacteria;p__Firmicutes;o__Acholeplasmatales;f__UBA5453;g__UBA5409	0	0.000451	0	0	0.000881	0.000862	0	0	0	0	0.000701	0.00018		d__Bacteria;p__Firmicutes;o__Staphylococcales;f__Staphylococcaceae;g__Mammaliicoccus	0.001221	0.001151	0.00053	0.00011	0.00042	0		d__Bacteria;p__Proteobacteria;o__Burkholderiales;f__Methylophilaceae;g__Methylophilus	0	0	0.001583
d__Bacteria;p__Firmicutes;o__Bacillales_D;f__Amphibacillaceae;g__Avamphibacillus	0	0	0.00047	0	0	0.001212	0	0	0.001031	0	0	0.000881		d__Bacteria;p__Firmicutes;o__Staphylococcales;f__Staphylococcaceae;g__Staphylococcus	0.002601	0.007815	0.001071	0	0.00038	0		d__Bacteria;p__Proteobacteria;o__Burkholderiales;f__Rhodocyclaceae;g__Azonexus	0	0.005485	0
d__Bacteria;p__Firmicutes;o__Bacillales_D;f__Amphibacillaceae;g__Cerasibacillus	0	0	0	0	0	0.000731	0	0	0	0	0	0		d__Bacteria;p__Firmicutes;o__Thermoactinomycetales;f__DSM-45169;g__Melghirimyces	0	0	0.003393	0	0	0		d__Bacteria;p__Proteobacteria;o__Burkholderiales;f__Rhodocyclaceae;g__Azospira	0	0.018554	0.006564
d__Bacteria;p__Firmicutes;o__Bacillales_D;f__Amphibacillaceae;g__LJ137	0	0	0.002162	0	0	0.003767	0	0	0.004925	0	0	0.004276		d__Bacteria;p__Firmicutes_A;o__Acetivibrionales;f__DSM-8532;g__JAAYJG01	0	0	0	0.00018	0	0		d__Bacteria;p__Proteobacteria;o__Burkholderiales;f__Rhodocyclaceae;g__Methyloversatilis	0	0.000389	0.000661
d__Bacteria;p__Firmicutes;o__Bacillales_D;f__Amphibacillaceae;g__MSJ-26	0.003383	0.001141	0.020997	0.006451	0.003476	0.05581	0.014025	0.002083	0.071996	0.004364	0.002723	0.070338		d__Bacteria;p__Firmicutes_A;o__Christensenellales;f__CAG-138;g__Phil1	0	0	0	0.0004	0.000551	0		d__Bacteria;p__Proteobacteria;o__Burkholderiales;f__Rhodocyclaceae;g__Zoogloea	0	0.00131	0
d__Bacteria;p__Firmicutes;o__Bacillales_D;f__Amphibacillaceae;g__Oceanobacillus	0	0	0	0	0	0.002234	0	0	0.002983	0	0	0.001973		d__Bacteria;p__Firmicutes_A;o__Christensenellales;f__CAG-138;g__UBA7703	0	0	0	0	0	0.00064		d__Bacteria;p__Proteobacteria;o__Caedimonadales;f__UBA1908;g__JACESU01	0	0	0.000431
d__Bacteria;p__Firmicutes;o__Bacillales_D;f__Amphibacillaceae;g__Pseudogracilibacillus	0	0	0.000711	0	0	0.002274	0	0	0.001772	0	0	0.001322		d__Bacteria;p__Firmicutes_A;o__Christensenellales;f__CAG-74;g__Pullichristensenella	0	0	0	0.00018	0.000551	0.001231		d__Bacteria;p__Proteobacteria;o__Caulobacterales;f__Caulobacteraceae;g__Brevundimonas	0	0.005854	0.002846
d__Bacteria;p__Firmicutes;o__Bacillales_D;f__Amphibacillaceae;g__Virgibacillus	0	0	0.000891	0	0	0.002755	0	0	0.003263	0	0	0.003214		d__Bacteria;p__Firmicutes_A;o__Clostridiales;f__Clostridiaceae;g__Clostridium	0	0	0	0.00039	0.001521	0.007535		d__Bacteria;p__Proteobacteria;o__Caulobacterales;f__Caulobacteraceae;g__Phenylobacterium	0	0.00348	0.001684
d__Bacteria;p__Firmicutes;o__Bacillales_D;f__Amphibacillaceae;g__Virgibacillus_B	0	0	0	0	0	0.001363	0	0	0.001411	0	0	0.001332		d__Bacteria;p__Firmicutes_A;o__Clostridiales;f__Clostridiaceae;g__Clostridium_AN	0	0	0	0.00021	0	0		d__Bacteria;p__Proteobacteria;o__Methylococcales;f__Methylomonadaceae;g__Methylobacter_A	0	0	0.000742
d__Bacteria;p__Firmicutes;o__Brevibacillales;f__Brevibacillaceae;g__Brevibacillus_B	0	0	0	0	0	0.001012	0	0	0.000681	0	0	0.000691		d__Bacteria;p__Firmicutes_A;o__Clostridiales;f__Clostridiaceae;g__Clostridium_P	0	0.0002	8e-05	0	0	0		d__Bacteria;p__Proteobacteria;o__Pseudomonadales;f__Moraxellaceae;g__Acinetobacter	0	0.554244	0.248086
d__Bacteria;p__Firmicutes;o__DSM-16016;f__Caldibacillaceae;g__RUG14133	0	0	0.005244	0	0	0.01509	0	0	0.021373	0	0	0.016233		d__Bacteria;p__Firmicutes_A;o__Eubacteriales;f__Eubacteriaceae;g__Acetobacterium	0	0	0	0	0	0.01529		d__Bacteria;p__Proteobacteria;o__Pseudomonadales;f__Moraxellaceae;g__Psychrobacter	0	0.000297	0
d__Bacteria;p__Firmicutes;o__Erysipelotrichales;f__Erysipelotrichaceae;g__Breznakia	0.000801	0.001091	0	0.000773	0.000551	0.000401	0.002671	0.000571	0.002172	0.002252	0.000401	0.000791		d__Bacteria;p__Firmicutes_A;o__Eubacteriales;f__Eubacteriaceae;g__Eubacterium_O	0	0	0	0	0.000631	0.002612		d__Bacteria;p__Proteobacteria;o__Pseudomonadales;f__Pseudomonadaceae;g__Pseudomonas	0	0.001689	0.002946
d__Bacteria;p__Firmicutes;o__Erysipelotrichales;f__Erysipelotrichaceae;g__Bulleidia	0.000791	0	0	0.003943	0	0	0	0	0	0.001932	0	0		d__Bacteria;p__Firmicutes_A;o__Lachnospirales;f__Lachnospiraceae;g__Anaerobium	0	0	0	0.000571	0.002042	0		d__Bacteria;p__Proteobacteria;o__Pseudomonadales;f__Pseudomonadaceae;g__Pseudomonas_A	0	0.00875	0.005532
d__Bacteria;p__Firmicutes;o__Erysipelotrichales;f__Erysipelotrichaceae;g__Erysipelothrix	0	0	0	0	0	0	0	0	0.002473	0	0	0		d__Bacteria;p__Firmicutes_A;o__Lachnospirales;f__Lachnospiraceae;g__CAG-791	0	0	0	0	0	0.001761		d__Bacteria;p__Proteobacteria;o__Pseudomonadales;f__Pseudomonadaceae;g__Pseudomonas_E	0	0.009517	0.02406
d__Bacteria;p__Firmicutes;o__Izemoplasmatales;f__UBA5603;g__JAAYZB01	0	0	0	0	0	0.000291	0	0	0	0	0	0		d__Bacteria;p__Firmicutes_A;o__Lachnospirales;f__Lachnospiraceae;g__Fimimorpha	0	0	0.0001	0	0	0		d__Bacteria;p__Proteobacteria;o__Pseudomonadales;f__Pseudomonadaceae;g__Pseudomonas_K	0	0.00042	0
d__Bacteria;p__Firmicutes;o__Lactobacillales;f__Aerococcaceae;g__Trichococcus	0.002062	0.027772	0.018215	0.000572	0.013733	0.033706	0.002741	0.011614	0.036078	0.005925	0.010413	0.034278		d__Bacteria;p__Firmicutes_A;o__Lachnospirales;f__Lachnospiraceae;g__Lacrimispora	0	0	0	0	0	0.005454		d__Bacteria;p__Proteobacteria;o__Reyranellales;f__Reyranellaceae;g__Reyranella	0	0.035593	0.117264
d__Bacteria;p__Firmicutes;o__Lactobacillales;f__Carnobacteriaceae;g__Atopostipes	0.01161	0	0.002162	0.006491	0	0.002785	0.023268	0	0.003133	0.006045	0	0.002674		d__Bacteria;p__Firmicutes_A;o__Lachnospirales;f__Lachnospiraceae;g__SZUA-378	0	0	0	0	0	0.001791		d__Bacteria;p__Proteobacteria;o__Rhizobiales;f__Beijerinckiaceae;g__Bosea	0	0.010224	0.003267
d__Bacteria;p__Firmicutes;o__Lactobacillales;f__Enterococcaceae;g__Enterococcus_A	0	0	0	0	0	0	0	0	0.00043	0	0	0.00024		d__Bacteria;p__Firmicutes_A;o__Oscillospirales;f__Butyricicoccaceae;g__SCN-57-10	0	0	0	0	0	0.00029		d__Bacteria;p__Proteobacteria;o__Rhizobiales;f__Beijerinckiaceae;g__Camelimonas	0	0.000604	0
d__Bacteria;p__Firmicutes;o__Lactobacillales;f__Enterococcaceae;g__Enterococcus_B	0.00038	0	0	0	0	0	0	0	0	0	0	0		d__Bacteria;p__Firmicutes_A;o__Oscillospirales;f__Oscillospiraceae;g__CAG-83	0	0	0	0	0	0.00047		d__Bacteria;p__Proteobacteria;o__Rhizobiales;f__Hyphomicrobiaceae;g__Hyphomicrobium	0	0.000604	0.000822
d__Bacteria;p__Firmicutes;o__Lactobacillales;f__Enterococcaceae;g__Enterococcus_C	0.003683	0	0	0.001746	0	0	0	0	0	0.001181	0	0		d__Bacteria;p__Firmicutes_A;o__Oscillospirales;f__Oscillospiraceae;g__Oscillibacter	0	0	0	0	0.0005	0.002902		d__Bacteria;p__Proteobacteria;o__Rhizobiales;f__Rhizobiaceae;g__Allorhizobium	0	0.002804	0
d__Bacteria;p__Firmicutes;o__Lactobacillales;f__Enterococcaceae;g__Enterococcus_I	0.00024	0	0	0	0	0	0	0	0	0	0	0		d__Bacteria;p__Firmicutes_A;o__Peptostreptococcales;f__Anaerovoracaceae;g__Aminicella	0	0	0	0	0	0.019203		d__Bacteria;p__Proteobacteria;o__Rhizobiales;f__Rhizobiaceae;g__Aminobacter	0	0.000942	0
d__Bacteria;p__Firmicutes;o__Lactobacillales;f__Lactobacillaceae;g__Ligilactobacillus	0	0	0	0.000241	0	0	0	0	0	0.001521	0	0		d__Bacteria;p__Firmicutes_A;o__Peptostreptococcales;f__Anaerovoracaceae;g__RUG099	0	0	0	0	0	0.001271		d__Bacteria;p__Proteobacteria;o__Rhizobiales;f__Rhizobiaceae;g__Rhizobium	0	0.001423	0
d__Bacteria;p__Firmicutes;o__Lactobacillales;f__Lactobacillaceae;g__Weissella	0	0	0	0	0	0	0	0	0	0.00027	0	0		d__Bacteria;p__Firmicutes_A;o__Peptostreptococcales;f__Anaerovoracaceae;g__UBA1422	0	0	0	0.00035	0.003924	0		d__Bacteria;p__Proteobacteria;o__Rhizobiales;f__Rhizobiaceae;g__Shinella	0	0.011288	0.017947
d__Bacteria;p__Firmicutes;o__Lactobacillales;f__Streptococcaceae;g__Streptococcus	0	0	0	0	0	0	0	0	0	0.00012	0	0		d__Bacteria;p__Firmicutes_A;o__Peptostreptococcales;f__Peptostreptococcaceae;g__JAGHEK01	0	0	5e-05	0	0	0		d__Bacteria;p__Proteobacteria;o__Rhizobiales;f__Xanthobacteraceae;g__Afipia	0	0.00045	0.001213
d__Bacteria;p__Firmicutes;o__RF39;f__UBA660;g__JAAYGD01	0	0	0	0	0	0.003557	0	0	0	0	0	0		d__Bacteria;p__Firmicutes_A;o__Peptostreptococcales;f__Peptostreptococcaceae;g__Peptostreptococcus	0	0	0	0	0	0.00033		d__Bacteria;p__Proteobacteria;o__Rhizobiales;f__Xanthobacteraceae;g__Aquabacter	0	0	0.000832
d__Bacteria;p__Firmicutes;o__RFN20;f__CAG-826;g__JAAYDH01	0	0.000841	0	0	0.000751	0	0	0.000591	0.000901	0	0.002043	0.000491		d__Bacteria;p__Firmicutes_A;o__Peptostreptococcales;f__Peptostreptococcaceae;g__Romboutsia	0.001311	0.00071	0.001881	0.000841	0.004925	0.000801		d__Bacteria;p__Proteobacteria;o__Rhizobiales;f__Xanthobacteraceae;g__Rhodopseudomonas	0	0.005475	0.001653
d__Bacteria;p__Firmicutes;o__RFN20;f__CAG-826;g__Onthovivens	0.001671	0	0	0.002147	0	0	0.006402	0	0	0.00042	0	0		d__Bacteria;p__Firmicutes_A;o__Saccharofermentanales;f__DTU023;g__DTU032	0	0	0	0.001912	0.000551	0.003853		d__Bacteria;p__Proteobacteria;o__Rhizobiales;f__Xanthobacteraceae;g__Xanthobacter	0	0.000491	0.007295
d__Bacteria;p__Firmicutes;o__RFN20;f__CAG-826;g__UBA1424	0	0.003894	0.003483	0	0.00609	0.001232	0	0.003845	0.001902	0	0.002914	0.002684		d__Bacteria;p__Firmicutes_A;o__Saccharofermentanales;f__DTU023;g__UBA4923	0	0	0	0.00016	0.00013	0		d__Bacteria;p__Proteobacteria;o__Rhizobiales_A;f__Rhizobiaceae_A;g__Ochrobactrum	0	0	0.002786
d__Bacteria;p__Firmicutes;o__RFN20;f__CAG-826;g__UBA5455	0.00017	0	0	0.000221	0	0	0	0	0	0.00014	0	0		d__Bacteria;p__Firmicutes_A;o__Saccharofermentanales;f__DTU023;g__UBA5436	0	0	0	0	0.00012	0.00064		d__Bacteria;p__Proteobacteria;o__Rhodobacterales;f__Rhodobacteraceae;g__Gemmobacter_B	0	0.00349	0
d__Bacteria;p__Firmicutes;o__Staphylococcales;f__Salinicoccaceae;g__Jeotgalicoccus	0.00029	0	0	0	0	0.000751	0	0	0.000501	0.00016	0	0.000761		d__Bacteria;p__Firmicutes_A;o__Saccharofermentanales;f__Saccharofermentanaceae;g__Saccharofermentans	0	0	0	0.00029	0.001582	0		d__Bacteria;p__Proteobacteria;o__Rhodobacterales;f__Rhodobacteraceae;g__Paracoccus	0	0	0.000711
d__Bacteria;p__Firmicutes;o__Staphylococcales;f__Salinicoccaceae;g__Salinicoccus	0.024751	0	0.003863	0.016403	0	0.0053	0.040294	0	0.004074	0.013762	0	0.005297		d__Bacteria;p__Firmicutes_A;o__Saccharofermentanales;f__UBA5734;g__JAAYBY01	0	0	0	0.00036	0.00047	0		d__Bacteria;p__Proteobacteria;o__Rhodobacterales;f__Rhodobacteraceae;g__Tabrizicola	0	0	0.004149
d__Bacteria;p__Firmicutes;o__Staphylococcales;f__Staphylococcaceae;g__Mammaliicoccus	0	0	0	0	0	0.000341	0	0	0	0	0	0		d__Bacteria;p__Firmicutes_A;o__Saccharofermentanales;f__UBA5734;g__JAAYKS01	0	0	0	0	0.00023	0		d__Bacteria;p__Proteobacteria;o__Sphingomonadales;f__Sphingomonadaceae;g__Rhizorhabdus	0	0.000317	0
d__Bacteria;p__Firmicutes;o__Thermoactinomycetales;f__DSM-45169;g__Kroppenstedtia	0	0	0	0	0	0.000411	0	0	0	0	0	0		d__Bacteria;p__Firmicutes_A;o__Tissierellales;f__Gottschalkiaceae;g__Andreesenia	0	0	0	0.00043	0.026626	0.002001		d__Bacteria;p__Proteobacteria;o__Sphingomonadales;f__Sphingomonadaceae;g__Sphingomonas	0	0	0.00485
d__Bacteria;p__Firmicutes;o__Thermoactinomycetales;f__DSM-45169;g__Melghirimyces	0	0	0.005444	0	0	0.008567	0	0	0.007638	0	0	0.010354		d__Bacteria;p__Firmicutes_A;o__Tissierellales;f__Peptoniphilaceae;g__JAAZME01	0	0	0.00027	0	0	0		d__Bacteria;p__Proteobacteria;o__Sphingomonadales;f__Sphingomonadaceae;g__Sphingopyxis	0	0.004534	0
d__Bacteria;p__Firmicutes_A;o__Acetivibrionales;f__DSM-8532;g__JAAYJG01	0	0.000471	0	0	0	0	0	0.001782	0	0	0.000541	0		d__Bacteria;p__Firmicutes_A;o__Tissierellales;f__Sedimentibacteraceae;g__Sedimentibacter	0	0	0	0.0002	0.0002	0		d__Bacteria;p__Proteobacteria;o__Sphingomonadales;f__Sphingomonadaceae;g__Sphingosinicella	0	0.000246	0
d__Bacteria;p__Firmicutes_A;o__Christensenellales;f__CAG-138;g__DUPG01	0	0	0	0	0	0	0	0	0	0	0.00031	0		d__Bacteria;p__Firmicutes_B;o__Syntrophomonadales;f__Syntrophomonadaceae;g__UBA4851	0	0	0	0.00014	0	0		d__Bacteria;p__Proteobacteria;o__Xanthomonadales;f__Xanthomonadaceae;g__Pseudoxanthomonas_A	0	0.001484	0.002054
d__Bacteria;p__Firmicutes_A;o__Christensenellales;f__CAG-138;g__Phil1	0	0.00039	0	0	0.001492	0.000792	0	0.000421	0.00039	0.00042	0.000511	0.00035		d__Bacteria;p__Firmicutes_B;o__UBA4068;f__UBA4068;g__HGM13862	0	0	0	0	0.00014	0		d__Bacteria;p__Proteobacteria;o__Xanthomonadales;f__Xanthomonadaceae;g__SCMT01	0	0.000594	0
d__Bacteria;p__Firmicutes_A;o__Christensenellales;f__CAG-138;g__UBA7703	0.000981	0	0	0	0	0	0	0	0	0	0	0		d__Bacteria;p__Firmicutes_C;o__Acidaminococcales;f__Acidaminococcaceae;g__JAAYAE01	0	0	0	0	0	0.00055		d__Bacteria;p__Proteobacteria;o__Xanthomonadales;f__Xanthomonadaceae;g__Stenotrophomonas	0	0	0.002555
d__Bacteria;p__Firmicutes_A;o__Christensenellales;f__CAG-74;g__DTU024	0	0	0	0	0	0.001002	0	0	0	0	0	0.001021		d__Bacteria;p__Firmicutes_C;o__Acidaminococcales;f__Acidaminococcaceae;g__JAAYIB01	0	0	0	0.002323	0.000941	0		d__Bacteria;p__Proteobacteria;o__Xanthomonadales;f__Xanthomonadaceae;g__Thermomonas	0	0.003398	0.024942
d__Bacteria;p__Firmicutes_A;o__Christensenellales;f__CAG-74;g__JAGVSV01	0	0.000881	0.019756	0	0.000471	0.001814	0	0.002002	0.004895	0	0.001121	0.001833		d__Bacteria;p__Firmicutes_C;o__Anaeromusales;f__Anaeromusaceae;g__Anaeromusa	0	0	0	0	0	0.002892		d__Bacteria;p__Synergistota;o__Synergistales;f__Acetomicrobiaceae;g__Acetomicrobium	0	0.000123	0
d__Bacteria;p__Firmicutes_A;o__Christensenellales;f__CAG-74;g__Limiplasma	0	0	0	0	0	0	0	0	0	0	0.000441	0		d__Bacteria;p__Hydrogenedentota;o__Hydrogenedentiales;f__SLHB01;g__UBA2224	0	0	0	0	0.000901	0		d__Bacteria;p__Synergistota;o__Synergistales;f__Aminobacteriaceae;g__Aminobacterium	0	0.001535	0.002495
d__Bacteria;p__Firmicutes_A;o__Christensenellales;f__CAG-74;g__Pullichristensenella	0	0	0	0.000371	0	0	0	0.00038	0	0.000721	0	0		d__Bacteria;p__Planctomycetota;o__JAAYCJ01;f__JAAYCJ01;g__JAAZAW01	0	0	0	0.000741	0.001121	0		d__Bacteria;p__Synergistota;o__Synergistales;f__Synergistaceae;g__JAAYFL01	0	0.00087	0.001313
d__Bacteria;p__Firmicutes_A;o__Christensenellales;f__Christensenellaceae;g__Christensenella	0	0	0	0	0	0	0	0	0	0	0	0.000511		d__Bacteria;p__Planctomycetota;o__Pirellulales;f__Thermoguttaceae;g__JAAYCB01	0	0	0	0	0.001101	0		d__Bacteria;p__Verrucomicrobiota;o__Victivallales;f__Victivallaceae;g__UBA7640	0	0	0.000691
d__Bacteria;p__Firmicutes_A;o__Christensenellales;f__DTU072;g__MWEH01	0	0.005977	0.000691	0	0.010778	0.000271	0	0.00847	0.000591	0	0.005287	0.000591		d__Bacteria;p__Proteobacteria;o__Burkholderiales;f__Burkholderiaceae;g__AKCV01	0	0	0	0.000801	0	0
d__Bacteria;p__Firmicutes_A;o__Clostridiales;f__Clostridiaceae;g__Clostridium	0.001501	0	0	0.00631	0	0.002204	0.021578	0	0.003684	0.005165	0	0.003825		d__Bacteria;p__Proteobacteria;o__Burkholderiales;f__Burkholderiaceae;g__Achromobacter	0	0	0	0.001452	0.000611	0
d__Bacteria;p__Firmicutes_A;o__Clostridiales;f__Clostridiaceae;g__Clostridium_AN	0	0	0	0	0	0	0	0	0.003223	0	0	0.014911		d__Bacteria;p__Proteobacteria;o__Burkholderiales;f__Burkholderiaceae;g__Comamonas	0	0	0	0.000511	0	0
d__Bacteria;p__Firmicutes_A;o__Clostridiales;f__Clostridiaceae;g__Clostridium_F	0	0	0	0	0	0.000391	0	0	0.001301	0	0	0.001292		d__Bacteria;p__Proteobacteria;o__Burkholderiales;f__Burkholderiaceae;g__Pigmentiphaga	0	0	0	0.000511	0	0
d__Bacteria;p__Firmicutes_A;o__DUPQ01;f__DUPQ01;g__DUPQ01	0	0.01742	0	0	0.008835	0.000531	0	0.007079	0	0	0.00029	0		d__Bacteria;p__Proteobacteria;o__Burkholderiales;f__Burkholderiaceae;g__Ralstonia	0	0.00037	0	0	0	0
d__Bacteria;p__Firmicutes_A;o__Eubacteriales;f__Eubacteriaceae;g__Acetobacterium	0.002983	0.000511	0	0.004394	0	0	0.025299	0	0	0.002242	0.000991	0.001512		d__Bacteria;p__Proteobacteria;o__Enterobacterales;f__Enterobacteriaceae;g__Escherichia	0	0.00061	0	0	0	0
d__Bacteria;p__Firmicutes_A;o__Eubacteriales;f__Eubacteriaceae;g__Eubacterium_O	0.006035	0.001512	0.001171	0.009912	0.002354	0.001293	0.003571	0.000741	0.000551	0.012481	0.001191	0.001622		d__Bacteria;p__Proteobacteria;o__Enterobacterales;f__Enterobacteriaceae;g__Leclercia	0	0	0	0.00022	0	0
d__Bacteria;p__Firmicutes_A;o__Lachnospirales;f__Lachnospiraceae;g__Anaerobium	0	0.003454	0.002882	0	0.001833	0	0	0.001522	0.003944	0	0.001292	0.003595		d__Bacteria;p__Proteobacteria;o__Nevskiales;f__Nevskiaceae;g__Hydrocarboniphaga	0	0	0	0.00039	0	0
d__Bacteria;p__Firmicutes_A;o__Lachnospirales;f__Lachnospiraceae;g__Anaerosporobacter	0	0	0	0	0	0	0	0	0	0.000801	0	0		d__Bacteria;p__Proteobacteria;o__Pseudomonadales;f__Halomonadaceae;g__Halomonas	0	0	0.00022	0	0	0
d__Bacteria;p__Firmicutes_A;o__Lachnospirales;f__Lachnospiraceae;g__CAG-791	0.012951	0.00027	0	0.00915	0.00025	0	0.002221	0.000611	0	0.003903	0.000501	0		d__Bacteria;p__Proteobacteria;o__Pseudomonadales;f__Moraxellaceae;g__Acinetobacter	0	0	0	0.001221	0.00029	0
d__Bacteria;p__Firmicutes_A;o__Lachnospirales;f__Lachnospiraceae;g__Hespellia	0.003903	0	0	0.002247	0	0	0	0	0	0.000811	0	0		d__Bacteria;p__Proteobacteria;o__Reyranellales;f__Reyranellaceae;g__Reyranella	0	0	0	0	0	0.002001
d__Bacteria;p__Firmicutes_A;o__Lachnospirales;f__Lachnospiraceae;g__JAGOGN01	0.00042	0	0	0	0	0	0	0	0	0	0	0		d__Bacteria;p__Proteobacteria;o__Rhizobiales;f__Beijerinckiaceae;g__Bosea	0	0	0	0.00023	0	0
d__Bacteria;p__Firmicutes_A;o__Lachnospirales;f__Lachnospiraceae;g__Lacrimispora	0.000681	0	0	0.001384	0	0	0.004462	0	0.001652	0.000771	0.000401	0.000651		d__Bacteria;p__Proteobacteria;o__Rhizobiales;f__Hyphomicrobiaceae;g__Hyphomicrobium	0	0	0	0.001502	0	0
d__Bacteria;p__Firmicutes_A;o__Lachnospirales;f__Lachnospiraceae;g__SZUA-378	0.001331	0.00036	0	0	0.000371	0	0.004392	0.000991	0	0	0.001842	0		d__Bacteria;p__Proteobacteria;o__Rhizobiales;f__Rhizobiaceae;g__Rhizobium	0	0	0	0.00027	0	0
d__Bacteria;p__Firmicutes_A;o__Lachnospirales;f__Lachnospiraceae;g__Suipraeoptans	0.00055	0	0	0.000652	0	0	0	0	0	0.00025	0	0		d__Bacteria;p__Proteobacteria;o__Rhizobiales;f__Rhizobiaceae;g__Shinella	0	0	0	0.003174	0	0
d__Bacteria;p__Firmicutes_A;o__Lachnospirales;f__Lachnospiraceae;g__UBA629	0.00035	0	0	0	0	0	0	0	0	0	0	0		d__Bacteria;p__Proteobacteria;o__Rhizobiales;f__Xanthobacteraceae;g__Rhodopseudomonas	0	0	0	0.780548	0.06244	0.087398
d__Bacteria;p__Firmicutes_A;o__Lutisporales;f__Lutisporaceae;g__JAAYKT01	0	0	0	0	0	0	0	0	0	0	0.00032	0		d__Bacteria;p__Proteobacteria;o__Rhizobiales;f__Xanthobacteraceae;g__Xanthobacter	0	0	0	0.000591	0	0
d__Bacteria;p__Firmicutes_A;o__Monoglobales;f__Firm-18;g__Firm-18	0	0.00027	0	0	0	0	0	0	0	0	0	0		d__Bacteria;p__Proteobacteria;o__Rhodobacterales;f__Rhodobacteraceae;g__Cereibacter_A	0	0	0	0	0	0.002241
d__Bacteria;p__Firmicutes_A;o__Oscillospirales;f__Acutalibacteraceae;g__DTU089	0	0	0	0	0	0	0	0	0	0	0	0.001031		d__Bacteria;p__Proteobacteria;o__Sphingomonadales;f__Sphingomonadaceae;g__Sphingobium	0	0	0	0.00031	0	0
d__Bacteria;p__Firmicutes_A;o__Oscillospirales;f__BX7;g__JAAYBB01	0	0	0	0	0	0.0002	0	0	0	0	0	0		d__Bacteria;p__Proteobacteria;o__Sphingomonadales;f__Sphingomonadaceae;g__Sphingopyxis	0	0	0	0.000951	0	0
d__Bacteria;p__Firmicutes_A;o__Oscillospirales;f__Butyricicoccaceae;g__SCN-57-10	0	0	0	0	0	0	0	0	0	0.00043	0	0		d__Bacteria;p__Proteobacteria;o__Xanthomonadales;f__Xanthomonadaceae;g__Pseudoxanthomonas_A	0	0	0	0.00033	0	0
d__Bacteria;p__Firmicutes_A;o__Oscillospirales;f__CAG-382;g__UBA1206	0	0	0	0	0.002414	0.003677	0	0	0.001311	0	0	0.004967		d__Bacteria;p__Proteobacteria;o__Xanthomonadales;f__Xanthomonadaceae;g__Stenotrophomonas	0	0	0	0.000651	0	0
d__Bacteria;p__Firmicutes_A;o__Oscillospirales;f__JAAYXM01;g__JAAYXM01	0	0.00029	0.000791	0	0.00023	0	0	0	0	0	0	0		d__Bacteria;p__Spirochaetota;o__Sphaerochaetales;f__Sphaerochaetaceae;g__Sphaerochaeta	0	0	0	0.00029	0	0
d__Bacteria;p__Firmicutes_A;o__Oscillospirales;f__Oscillospiraceae;g__Oscillibacter	0.000951	0	0	0.000622	0	0.000561	0.002351	0	0	0.001852	0	0		d__Bacteria;p__Spirochaetota;o__Treponematales;f__Treponemataceae;g__DUOS01	0	0	0	0.00018	0	0
d__Bacteria;p__Firmicutes_A;o__Oscillospirales;f__Oscillospiraceae;g__Sporobacter	0	0.000511	0	0	0.000621	0	0	0	0	0	0	0		d__Bacteria;p__Sumerlaeota;o__Sumerlaeales;f__JAAZBM01;g__JAAZBM01	0	0	0	0.000841	0.001391	0
d__Bacteria;p__Firmicutes_A;o__Oscillospirales;f__Oscillospiraceae;g__UBA2658	0.00035	0	0	0	0	0	0	0	0	0.00012	0	0		d__Bacteria;p__Synergistota;o__Synergistales;f__Acetomicrobiaceae;g__Acetomicrobium	0	0	0	0.00024	0	0
d__Bacteria;p__Firmicutes_A;o__Peptostreptococcales;f__Anaerovoracaceae;g__Aminicella	0.015073	0	0	0.035304	0	0	0.02722	0	0	0.018637	0	0		d__Bacteria;p__Synergistota;o__Synergistales;f__Aminobacteriaceae;g__Aminivibrio	0	0	0	0.001141	0.00017	0
d__Bacteria;p__Firmicutes_A;o__Peptostreptococcales;f__Anaerovoracaceae;g__RUG099	0.001201	0	0	0.002027	0	0	0.002971	0	0	0.001832	0	0		d__Bacteria;p__Synergistota;o__Synergistales;f__Aminobacteriaceae;g__Aminobacterium	0	0	0	0.003664	0.001561	0
d__Bacteria;p__Firmicutes_A;o__Peptostreptococcales;f__Anaerovoracaceae;g__UBA10908	0	0	0	0	0.00019	0.000341	0	0	0.000681	0	0	0.000381		d__Bacteria;p__Synergistota;o__Synergistales;f__Synergistaceae;g__JAAYFL01	0	0	0	0.00022	0	0.00035
d__Bacteria;p__Firmicutes_A;o__Peptostreptococcales;f__Anaerovoracaceae;g__UBA1422	0.00024	0.020063	0.005875	0	0.015295	0.021092	0	0.029175	0.138957	0	0.011104	0.039745		d__Bacteria;p__Synergistota;o__Synergistales;f__Synergistaceae;g__Syner-03	0	0	0	0.013085	0.013023	0.021764
d__Bacteria;p__Firmicutes_A;o__Peptostreptococcales;f__Anaerovoracaceae;g__UBA1426	0	0.00027	0	0	0	0	0	0	0	0	0	0		d__Bacteria;p__Verrucomicrobiota;o__Opitutales;f__Opitutaceae;g__MWDT01	0	0	0	0	0	0.001251
d__Bacteria;p__Firmicutes_A;o__Peptostreptococcales;f__Filifactoraceae;g__Acetoanaerobium	0.00034	0	0	0	0	0	0	0	0	0	0	0		d__Bacteria;p__Verrucomicrobiota;o__Pedosphaerales;f__UBA1412;g__UBA1412	0	0	0	0.000511	0.00027	0.0005
d__Bacteria;p__Firmicutes_A;o__Peptostreptococcales;f__Filifactoraceae;g__Proteocatella	0	0.001061	0	0	0.001112	0	0	0.001161	0	0	0.001322	0		d__Bacteria;p__Verrucomicrobiota;o__RFP12;f__UBA1067;g__DUPH01	0	0	0	0.00033	0	0
d__Bacteria;p__Firmicutes_A;o__Peptostreptococcales;f__Peptostreptococcaceae;g__Peptostreptococcus	0.00046	0	0	0.000502	0	0	0	0	0	0.000611	0	0		d__Bacteria;p__Verrucomicrobiota;o__RFP12;f__UBA3636;g__JAAZAI01	0	0	0	0.00018	0	0.008295
d__Bacteria;p__Firmicutes_A;o__Peptostreptococcales;f__Peptostreptococcaceae;g__Romboutsia	0.00025	0	0.003153	0.001003	0.000731	0.011643	0.003321	0	0.012103	0.000801	0	0.009643
d__Bacteria;p__Firmicutes_A;o__Saccharofermentanales;f__DTU023;g__DTU032	0.014893	0	0	0.01553	0	0	0.003981	0	0	0.006276	0	0
d__Bacteria;p__Firmicutes_A;o__Saccharofermentanales;f__DTU023;g__DUPJ01	0	0.000581	0.015873	0	0	0.005611	0	0	0.002062	0	0	0.002564
d__Bacteria;p__Firmicutes_A;o__Saccharofermentanales;f__DTU023;g__UBA4923	0	0	0.001181	0	0	0.001052	0	0	0.001462	0	0	0.000791
d__Bacteria;p__Firmicutes_A;o__Saccharofermentanales;f__DTU023;g__UBA5436	0.013862	0	0	0.011206	0	0	0.003281	0	0	0.003713	0	0
d__Bacteria;p__Firmicutes_A;o__Saccharofermentanales;f__Fastidiosipilaceae;g__JAAYZH01	0	0	0.003032	0	0	0.039468	0	0	0.001121	0	0	0.000371
d__Bacteria;p__Firmicutes_A;o__Saccharofermentanales;f__Saccharofermentanaceae;g__Saccharofermentans	0	0.00025	0.000741	0	0.00019	0.000681	0	0.000731	0.001071	0	0.001031	0.000831
d__Bacteria;p__Firmicutes_A;o__Saccharofermentanales;f__UBA5734;g__JAAYBY01	0	0.002072	0.002912	0	0.001272	0.002535	0	0.000881	0.001872	0	0.000741	0.002974
d__Bacteria;p__Firmicutes_A;o__Saccharofermentanales;f__UBA5734;g__JAAYKS01	0.00039	0.00041	0.002292	0	0.00023	0	0	0.000931	0.002082	0	0	0.004026
d__Bacteria;p__Firmicutes_A;o__Saccharofermentanales;f__UBA5734;g__SLHU01	0	0	0.00059	0	0	0.001413	0	0.00024	0	0	0	0.000671
d__Bacteria;p__Firmicutes_A;o__Tissierellales;f__Gottschalkiaceae;g__Andreesenia	0	0.00031	0	0.000793	0.000881	0.000401	0	0.00029	0	0	0	0
d__Bacteria;p__Firmicutes_A;o__Tissierellales;f__Peptoniphilaceae;g__JAAZME01	0	0	0.008817	0	0	0.021603	0	0	0.021032	0	0	0.019467
d__Bacteria;p__Firmicutes_A;o__Tissierellales;f__Sedimentibacteraceae;g__Sedimentibacter	0	0.000681	0	0	0.001362	0.000631	0	0.000681	0.000571	0	0.000871	0.000551
d__Bacteria;p__Firmicutes_B;o__DRI-13;f__UBA5745;g__WRMS01	0	0.002293	0	0	0.001883	0.001944	0	0.002343	0	0	0.001542	0
d__Bacteria;p__Firmicutes_B;o__Desulfotomaculales;f__Pelotomaculaceae;g__Syntrophopropionicum	0	0.00034	0	0	0	0	0	0	0	0	0	0
d__Bacteria;p__Firmicutes_B;o__Peptococcales;f__SKKY01;g__SKKY01	0	0	0	0	0	0	0	0	0.00029	0	0	0
d__Bacteria;p__Firmicutes_B;o__Syntrophomonadales;f__Syntrophomonadaceae;g__Syntrophomonas	0	0	0	0	0.001773	0	0	0.002904	0	0	0	0
d__Bacteria;p__Firmicutes_B;o__UBA7702;f__UBA7702;g__UBA7702	0.001061	0	0	0	0	0	0	0	0	0	0	0
d__Bacteria;p__Firmicutes_C;o__Acidaminococcales;f__Acidaminococcaceae;g__JAAYAE01	0.000611	0	0	0.000391	0	0	0	0	0	0	0	0
d__Bacteria;p__Firmicutes_C;o__Acidaminococcales;f__Acidaminococcaceae;g__JAAYIB01	0	0.002172	0.001321	0	0.001292	0.000441	0	0.002793	0.000971	0	0.002393	0.001332
d__Bacteria;p__Firmicutes_C;o__Acidaminococcales;f__Acidaminococcaceae;g__RZYP01	0	0.001362	0	0	0.001803	0.001703	0	0.002163	0.001281	0	0.002323	0.001943
d__Bacteria;p__Firmicutes_C;o__Anaeromusales;f__Anaeromusaceae;g__Anaeromusa	0.00047	0	0	0.000813	0	0	0.004642	0.000631	0	0.000801	0	0
d__Bacteria;p__Firmicutes_C;o__Selenomonadales;f__JAGPMH01;g__JAGPMH01	0	0.00014	0	0	0	0	0	0.000471	0	0	0.00038	0
d__Bacteria;p__Hydrogenedentota;o__Hydrogenedentiales;f__CAITNO01;g__JAAYBR01	0	0	0	0	0	0	0	0.000771	0	0	0	0
d__Bacteria;p__JAGOEH01;o__JAGOEH01;f__JAGOEH01;g__JAGOEH01	0	0	0	0	0	0	0	0.000511	0	0	0	0
d__Bacteria;p__Myxococcota;o__DTJE01;f__DTJE01;g__JAGOFO01	0	0.00027	0	0	0	0	0	0.00038	0	0	0.000591	0
d__Bacteria;p__Patescibacteria;o__SC72;f__SC72;g__UBA2177	0	0	0	0	0	0	0	0	0.000871	0	0	0.001903
d__Bacteria;p__Patescibacteria;o__SC72;f__SC72;g__UBA5232	0	0	0	0	0	0	0	0	0	0	0.003114	0
d__Bacteria;p__Planctomycetota;o__JAAYCJ01;f__JAAYCJ01;g__JAAZAW01	0	0	0	0	0	0	0	0	0	0	0.000401	0
d__Bacteria;p__Planctomycetota;o__Pirellulales;f__Thermoguttaceae;g__JAAYAY01	0	0	0	0	0	0.001693	0	0	0	0	0	0
d__Bacteria;p__Planctomycetota;o__Pirellulales;f__Thermoguttaceae;g__JAAYCB01	0	0.015958	0.149239	0	0.023439	0.026562	0	0.010072	0.043576	0	0.006118	0.024344
d__Bacteria;p__Proteobacteria;o__Burkholderiales;f__Burkholderiaceae;g__Advenella	0	0	0	0	0.000421	0	0	0	0	0	0	0
d__Bacteria;p__Proteobacteria;o__Pseudomonadales;f__Moraxellaceae;g__Acinetobacter	0	0	0	0	0.001022	0	0	0.00031	0	0	0	0
d__Bacteria;p__Proteobacteria;o__Rhizobiales;f__Xanthobacteraceae;g__Rhodoplanes	0	0	0	0	0.001122	0	0	0	0	0	0.001362	0
d__Bacteria;p__Proteobacteria;o__Rhizobiales;f__Xanthobacteraceae;g__Rhodopseudomonas	0.183896	0.031156	0.005384	0.108903	0.020023	0.012074	0.11402	0.048639	0.00938	0.214731	0.070058	0.008001
d__Bacteria;p__Proteobacteria;o__Rhodobacterales;f__Rhodobacteraceae;g__Cereibacter_A	0	0	0	0.00931	0	0	0	0	0	0.001581	0	0
d__Bacteria;p__Ratteibacteria;o__B48-G9;f__JAFGKM01;g__JAFGKM01	0	0	0	0	0	0.00025	0	0	0	0	0	0
d__Bacteria;p__Riflebacteria;o__Ozemobacterales;f__Ozemobacteraceae;g__MWAR01	0	0	0	0	0	0	0	0	0	0.00029	0	0
d__Bacteria;p__Spirochaetota;o__Sphaerochaetales;f__Sphaerochaetaceae;g__DUOJ01	0	0	0.0004	0	0	0	0	0	0	0	0	0.00029
d__Bacteria;p__Spirochaetota;o__Sphaerochaetales;f__Sphaerochaetaceae;g__JAAYDK01	0	0.016889	0.005444	0	0.007232	0.006162	0	0.015789	0.003714	0	0.01632	0.006279
d__Bacteria;p__Spirochaetota;o__Sphaerochaetales;f__Sphaerochaetaceae;g__Sphaerochaeta	0	0.049727	0.023969	0	0.069135	0.014398	0	0.026031	0.008329	0	0.04026	0.020018
d__Bacteria;p__Spirochaetota;o__Sphaerochaetales;f__Sphaerochaetaceae;g__Spiro-02	0	0	0	0	0.001913	0	0	0	0	0	0	0
d__Bacteria;p__Spirochaetota;o__Sphaerochaetales;f__Sphaerochaetaceae;g__UBA8525	0	0.000511	0	0	0.002745	0.001313	0	0	0	0	0	0
d__Bacteria;p__Spirochaetota;o__Treponematales;f__Treponemataceae;g__Spiro-10	0	0.000851	0	0	0	0	0	0.000711	0	0	0	0.000421
d__Bacteria;p__Spirochaetota;o__Treponematales;f__UBA8932;g__UBA2256	0	0	0	0	0.000651	0	0	0.000551	0	0	0.000511	0
d__Bacteria;p__Spirochaetota;o__UBA4802;f__UBA5550;g__JAAYBQ01	0	0	0	0	0	0	0	0.00033	0	0	0	0
d__Bacteria;p__Spirochaetota;o__UBA4802;f__UBA5550;g__UBA5550	0	0.000741	0	0	0	0	0	0	0	0	0	0
d__Bacteria;p__Sumerlaeota;o__Sumerlaeales;f__JAAZBM01;g__JAAZBM01	0.000611	0.001742	0.007666	0	0.003175	0.002505	0	0.004025	0.006177	0	0.002663	0.006589
d__Bacteria;p__Synergistota;o__Synergistales;f__Aminobacteriaceae;g__Aminivibrio	0	0.011203	0.005464	0	0.01178	0.001052	0	0.001011	0.000511	0	0.002763	0.001742
d__Bacteria;p__Synergistota;o__Synergistales;f__Aminobacteriaceae;g__Aminobacterium	0.00017	0	0	0	0.000761	0	0	0.000481	0	0	0.000551	0
d__Bacteria;p__Synergistota;o__Synergistales;f__Aminobacteriaceae;g__JAAYLU01	0	0.000991	0.001011	0	0.008835	0.001593	0	0.031088	0.000651	0	0.005447	0.000631
d__Bacteria;p__Synergistota;o__Synergistales;f__Dethiosulfovibrionaceae;g__Pyramidobacter	0	0.000801	0	0	0.000631	0	0	0.001662	0	0	0.000931	0
d__Bacteria;p__Synergistota;o__Synergistales;f__Synergistaceae;g__Aminomonas	0	0.011183	0	0	0.008113	0	0	0.007329	0	0	0.012966	0
d__Bacteria;p__Synergistota;o__Synergistales;f__Synergistaceae;g__JAAYFL01	0.00029	0.00025	0.004864	0.000441	0.000361	0.000391	0	0	0.004755	0.0002	0	0.003675
d__Bacteria;p__Synergistota;o__Synergistales;f__Synergistaceae;g__Syner-03	0.016894	0.099004	0.072058	0.017125	0.127742	0.049107	0.014705	0.156609	0.061505	0.005515	0.164856	0.075635
d__Bacteria;p__Synergistota;o__Synergistales;f__Thermovirgaceae;g__58-81	0	0.001261	0.003513	0	0.001422	0.009759	0	0.000691	0.001281	0	0.000631	0.001622
d__Bacteria;p__Thermotogota;o__Petrotogales;f__Kosmotogaceae;g__Mesotoga	0	0.001001	0.001291	0	0.002534	0.001924	0	0.000771	0	0	0.00034	0
d__Bacteria;p__Thermotogota;o__Petrotogales;f__Petrotogaceae;g__UBA5851	0	0.001251	0	0	0	0	0	0.000831	0	0	0.001352	0
d__Bacteria;p__UBP6;o__UBA1177;f__UBA1177;g__JAGOEX01	0	0.000511	0	0	0	0	0	0.001262	0	0	0.000471	0
d__Bacteria;p__Verrucomicrobiota;o__JAAZAB01;f__JAAZAB01;g__JAAZAB01	0	0.003604	0.003873	0	0.000711	0.002465	0	0.000551	0.003864	0	0	0.004476
d__Bacteria;p__Verrucomicrobiota;o__LD1-PB3;f__Lenti-01;g__JAAZFE01	0	0	0.021007	0	0	0	0	0	0	0	0	0
d__Bacteria;p__Verrucomicrobiota;o__LD1-PB3;f__Lenti-01;g__Lenti-01	0	0.001872	0	0	0.005349	0	0	0	0	0	0	0.004366
d__Bacteria;p__Verrucomicrobiota;o__Pedosphaerales;f__UBA1412;g__UBA1412	0.00029	0.006668	0.002502	0	0.028728	0.02526	0	0.013236	0.002232	0	0.027554	0.003935
d__Bacteria;p__Verrucomicrobiota;o__RFP12;f__JAAYLN01;g__JAAYLN01	0	0	0	0	0	0	0	0	0	0	0.00032	0
d__Bacteria;p__Verrucomicrobiota;o__RFP12;f__UBA1067;g__DUPH01	0	0.000471	0	0	0.001242	0	0	0.001642	0	0	0.001222	0
d__Bacteria;p__Verrucomicrobiota;o__RFP12;f__UBA3636;g__JAAZAI01	0.004043	0.00031	0	0.004585	0.000891	0	0.005452	0.000571	0	0.005615	0.00029	0
d__Bacteria;p__Verrucomicrobiota;o__UBA1407;f__UBA1407;g__JAAZIZ01	0	0	0	0	0	0	0	0	0	0	0.000531	0
d__Bacteria;p__Verrucomicrobiota;o__Victivallales;f__Victivallaceae;g__UBA7640	0	0	0	0	0.00029	0	0	0.000551	0	0	0	0

## Sheet: Family
# Constructed from biom file														# Constructed from biom file								# Constructed from biom file								KEY
#OTU ID	FAESRU.JL.1	FAESRU.JL.2	FAESRU.JL.3	FAESRU.JL.4	FAESRU.JL.5	FAESRU.JL.6	FAESRU.JL.7	FAESRU.JL.8	FAESRU.JL.9	FAESRU.JL.10	FAESRU.JL.11	FAESRU.JL.12		#OTU ID	FAESRU.JL.13	FAESRU.JL.14	FAESRU.JL.15	FAESRU.JL.16	FAESRU.JL.17	FAESRU.JL.18		#OTU ID	FAESRU.JL.19	FAESRU.JL.20	FAESRU.JL.21					FAESRU.JL.1	Control, Week 6
d__Archaea;p__Halobacteriota;o__Methanomicrobiales;f__Methanoculleaceae	0	0.001312	0.026211	0	0.001192	0.012154	0	0.00022	0.005706	0	0	0.004717		d__Archaea;p__Halobacteriota;o__Halobacteriales;f__Halococcaceae	0	0.00025	0	0	0	0		d__Archaea;p__Halobacteriota;o__Methanomicrobiales;f__Methanoculleaceae	0	0.000553	0.001102					FAESRU.JL.2	Control, Week 23
d__Archaea;p__Halobacteriota;o__Methanomicrobiales;f__Methanospirillaceae	0	0.000801	0	0	0.006921	0	0.006442	0.013596	0	0.000921	0.066743	0.002373		d__Archaea;p__Halobacteriota;o__Methanomicrobiales;f__Methanoculleaceae	0	0	0	0.002363	0.007587	0		d__Archaea;p__Halobacteriota;o__Methanosarcinales;f__Methanosarcinaceae	0	0.000215	0					FAESRU.JL.3	Control, Week 42
d__Archaea;p__Halobacteriota;o__Methanosarcinales;f__Methanosarcinaceae	0.001872	0.000821	0.005675	0.022202	0.013983	0.07093	0.012965	0.022277	0.088003	0.03384	0.029567	0.085809		d__Archaea;p__Halobacteriota;o__Methanomicrobiales;f__Methanospirillaceae	0	0	0	0	0	0.007445		d__Bacteria;p__Actinobacteriota;o__Actinomycetales;f__Beutenbergiaceae	0.002821	0	0					FAESRU.JL.4	Sound, Week 6
d__Archaea;p__Halobacteriota;o__Methanotrichales;f__Methanotrichaceae	0	0.014547	0.042214	0	0.111124	0.072603	0	0	0.091137	0	0.013237	0.041698		d__Archaea;p__Halobacteriota;o__Methanosarcinales;f__Methanosarcinaceae	0	0	0	0.068038	0.543352	0.014329		d__Bacteria;p__Actinobacteriota;o__Actinomycetales;f__Bifidobacteriaceae	0	0.00131	0.001072					FAESRU.JL.5	Sound, Week 23
d__Archaea;p__Methanobacteriota;o__Methanobacteriales;f__Methanobacteriaceae	0.004174	0.001131	0.03698	0.010675	0.001583	0.013968	0.162197	0.00024	0.014085	0.054989	0.002223	0.031964		d__Archaea;p__Methanobacteriota;o__Methanobacteriales;f__Methanobacteriaceae	0	0	0	0.003574	0.00992	0.035053		d__Bacteria;p__Actinobacteriota;o__Actinomycetales;f__Brevibacteriaceae	0.112677	0	0					FAESRU.JL.6	Sound, Week 42
d__Archaea;p__Thermoplasmatota;o__Methanomassiliicoccales;f__Methanomethylophilaceae	0	0.00035	0.00033	0	0.000471	0.000962	0	0.000921	0.001261	0	0.00036	0.001692		d__Archaea;p__Thermoplasmatota;o__Methanomassiliicoccales;f__Methanomethylophilaceae	0	0	0	0.00013	0.00024	0		d__Bacteria;p__Actinobacteriota;o__Actinomycetales;f__Cellulomonadaceae	0	0.001238	0					FAESRU.JL.7	Air& Sound, Week 6
d__Archaea;p__Thermoproteota;o__B26-1;f__UBA233	0	0.003013	0.040162	0	0.003676	0.002264	0	0.006398	0.044087	0	0.006648	0.020378		d__Archaea;p__Thermoproteota;o__B26-1;f__UBA233	0	0	0	0.00036	0.000541	0		d__Bacteria;p__Actinobacteriota;o__Actinomycetales;f__Dermabacteraceae	0.265271	0	0.001213					FAESRU.JL.8	Air & Sound, Week 23
d__Bacteria;p__Actinobacteriota;o__Actinomycetales;f__Beutenbergiaceae	0.010169	0	0	0.007675	0	0	0	0	0	0.005345	0	0		d__Bacteria;p__Actinobacteriota;o__Actinomycetales;f__Beutenbergiaceae	0.005383	0.003963	0.003753	0.00023	0.001311	0.006474		d__Bacteria;p__Actinobacteriota;o__Actinomycetales;f__Microbacteriaceae	0	0.017213	0.011975					FAESRU.JL.9	Air& Sound, Week 42
d__Bacteria;p__Actinobacteriota;o__Actinomycetales;f__Bifidobacteriaceae	0	0	0	0.000331	0	0	0	0	0	0	0	0		d__Bacteria;p__Actinobacteriota;o__Actinomycetales;f__Brevibacteriaceae	0.228029	0.101177	0.268652	0.002253	0.007277	0.102077		d__Bacteria;p__Actinobacteriota;o__Actinomycetales;f__Micrococcaceae	0.323696	0.000215	0.001042					FAESRU.JL.10	Air, Week 6
d__Bacteria;p__Actinobacteriota;o__Actinomycetales;f__Brevibacteriaceae	0.109113	0	0.001491	0.143836	0	0.004118	0.071935	0	0.001281	0.122489	0	0.002524		d__Bacteria;p__Actinobacteriota;o__Actinomycetales;f__Cellulomonadaceae	0	0	0	0	0	0.000771		d__Bacteria;p__Actinobacteriota;o__Mycobacteriales;f__Micromonosporaceae	0	0.001648	0.001293					FAESRU.JL.11	Air, Week 23
d__Bacteria;p__Actinobacteriota;o__Actinomycetales;f__Cellulomonadaceae	0	0	0	0.000692	0	0	0	0	0	0	0	0		d__Bacteria;p__Actinobacteriota;o__Actinomycetales;f__Dermabacteraceae	0.415149	0.482408	0.396653	0.004906	0.022482	0.33326		d__Bacteria;p__Actinobacteriota;o__Mycobacteriales;f__Mycobacteriaceae	0.003291	0.005823	0.015322					FAESRU.JL.12	Air, Week 42
d__Bacteria;p__Actinobacteriota;o__Actinomycetales;f__Dermabacteraceae	0.28225	0	0.013161	0.299892	0.000621	0.014178	0.125454	0	0.008399	0.243357	0	0.012087		d__Bacteria;p__Actinobacteriota;o__Actinomycetales;f__Dermatophilaceae	0	0	0.00014	0	0	0		d__Bacteria;p__Actinobacteriota;o__Propionibacteriales;f__Nocardioidaceae	0	0.002763	0.000802					FAESRU.JL.13	Poultry Litter Feed, Week 6
d__Bacteria;p__Actinobacteriota;o__Actinomycetales;f__Microbacteriaceae	0	0	0.000701	0	0	0.000341	0	0	0	0	0	0		d__Bacteria;p__Actinobacteriota;o__Actinomycetales;f__Microbacteriaceae	0.00036	0	0.00025	0.0002	0	0		d__Bacteria;p__Actinobacteriota;o__Propionibacteriales;f__Propionibacteriaceae	0	0	0.001824					FAESRU.JL.14	Poultry Litter Feed, Week 23
d__Bacteria;p__Actinobacteriota;o__Actinomycetales;f__Micrococcaceae	0.168503	0	0.006805	0.166961	0	0.009078	0.168679	0	0.006697	0.158061	0	0.007871		d__Bacteria;p__Actinobacteriota;o__Actinomycetales;f__Micrococcaceae	0.180206	0.232624	0.163129	0.003284	0.03119	0.180669		d__Bacteria;p__Actinobacteriota;o__Streptosporangiales;f__Streptosporangiaceae	0.012865	0	0					FAESRU.JL.15	Poultry Litter Feed, Week 42
d__Bacteria;p__Actinobacteriota;o__Coriobacteriales;f__UBA8131	0.001411	0.003194	0.008096	0.001866	0.003486	0.005952	0.001571	0.003775	0.014595	0	0.004265	0.010184		d__Bacteria;p__Actinobacteriota;o__Coriobacteriales;f__UBA8131	0	0	0	0.000571	0.003273	0.001251		d__Bacteria;p__Bacteroidota;o__Bacteroidales;f__Bacteroidaceae	0	0.000522	0.000832					FAESRU.JL.16	Anaerobic digester, wood disk wipe
d__Bacteria;p__Actinobacteriota;o__Humimicrobiales;f__Humimicrobiaceae	0	0.001392	0.003163	0	0.001543	0.002535	0	0.001822	0.004214	0	0.001272	0.005387		d__Bacteria;p__Actinobacteriota;o__Humimicrobiales;f__Humimicrobiaceae	0	0	0	0	0.00023	0		d__Bacteria;p__Bacteroidota;o__Bacteroidales;f__Dysgonomonadaceae	0	0.002282	0.003748					FAESRU.JL.17	Microaerated digester, wood disk wipe
d__Bacteria;p__Actinobacteriota;o__Mycobacteriales;f__Micromonosporaceae	0.001892	0	0.005965	0.004605	0.000681	0.010461	0.003421	0	0.006086	0.003233	0	0.00709		d__Bacteria;p__Actinobacteriota;o__Mycobacteriales;f__Micromonosporaceae	0.00102	0	0.002632	0	0	0.003342		d__Bacteria;p__Bacteroidota;o__Bacteroidales;f__UBA932	0	0.018943	0.024902					FAESRU.JL.18	Aerated digester, digestate sample
d__Bacteria;p__Actinobacteriota;o__Mycobacteriales;f__Mycobacteriaceae	0.003463	0	0.001271	0.003321	0	0.002194	0	0	0.001271	0.006336	0	0.001612		d__Bacteria;p__Actinobacteriota;o__Mycobacteriales;f__Mycobacteriaceae	0.012856	0.036374	0.044195	0.002603	0.007327	0.006374		d__Bacteria;p__Bacteroidota;o__Chitinophagales;f__Chitinophagaceae	0	0.001034	0.00459					FAESRU.JL.19	Poutry Litter Feed, Week 0
d__Bacteria;p__Actinobacteriota;o__Mycobacteriales;f__Pseudonocardiaceae	0	0	0.003253	0	0	0.006152	0	0	0.003304	0	0	0.001973		d__Bacteria;p__Actinobacteriota;o__Mycobacteriales;f__Pseudonocardiaceae	0	0	0.00011	0	0	0		d__Bacteria;p__Bacteroidota;o__Cytophagales;f__Spirosomaceae	0	0.00918	0.01427					FAESRU.JL.20	Control, Week 0
d__Bacteria;p__Actinobacteriota;o__Propionibacteriales;f__Nocardioidaceae	0	0	0	0.005668	0	0	0	0	0	0	0.001272	0		d__Bacteria;p__Actinobacteriota;o__Propionibacteriales;f__Nocardioidaceae	0	0	0	0.000461	0	0		d__Bacteria;p__Bacteroidota;o__Flavobacteriales;f__Flavobacteriaceae	0	0.002528	0.000902					FAESRU.JL.21	Sound, Week 0
d__Bacteria;p__Actinobacteriota;o__RBG-16-64-13;f__RBG-16-64-13	0	0.001462	0.004504	0	0.001032	0.008597	0	0.000501	0.002553	0	0	0.003735		d__Bacteria;p__Actinobacteriota;o__Streptosporangiales;f__Streptosporangiaceae	0.012396	0.018922	0.05029	0.024398	0.090247	0.006754		d__Bacteria;p__Bacteroidota;o__Flavobacteriales;f__Weeksellaceae	0	0.069805	0.02388
d__Bacteria;p__Actinobacteriota;o__Streptosporangiales;f__Streptosporangiaceae	0.001501	0	0.036519	0.004334	0.00616	0.099496	0.003751	0.000461	0.031894	0.003493	0.00038	0.039094		d__Bacteria;p__Armatimonadota;o__UBA5829;f__UBA5829	0	0	0	0.019683	0.04134	0		d__Bacteria;p__Campylobacterota;o__Campylobacterales;f__Arcobacteraceae	0	0.004789	0.000301
d__Bacteria;p__Armatimonadota;o__UBA5377;f__UBA5352	0	0	0.007206	0	0.003095	0.011392	0	0	0.014525	0	0	0.016423		d__Bacteria;p__Bacteroidota;o__Bacteroidales;f__Bacteroidaceae	0	0	0	0.000831	0.002643	0.008986		d__Bacteria;p__Desulfobacterota;o__Desulfobulbales;f__Desulfobulbaceae	0	0.000409	0.000521
d__Bacteria;p__Atribacterota;o__Atribacterales;f__Atribacteraceae	0	0	0.001111	0	0.00025	0.002425	0	0	0.000801	0	0	0.001011		d__Bacteria;p__Bacteroidota;o__Bacteroidales;f__Dysgonomonadaceae	0	0	0	0.019943	0.035644	0.005504		d__Bacteria;p__Firmicutes;o__Bacillales_A;f__Planococcaceae	0	0.000675	0
d__Bacteria;p__Bacteroidota;o__Bacteroidales;f__Bacteroidaceae	0.027203	0.012905	0.001781	0.0094	0.014965	0.003547	0.024278	0.04095	0.000651	0.003673	0.024891	0.002113		d__Bacteria;p__Bacteroidota;o__Bacteroidales;f__Marinilabiliaceae	0	0	0	0.00018	0.001441	0		d__Bacteria;p__Firmicutes;o__Bacillales_D;f__Amphibacillaceae	0.027622	0.000911	0.001784
d__Bacteria;p__Bacteroidota;o__Bacteroidales;f__Dysgonomonadaceae	0.016894	0.251109	0.041343	0.009631	0.118036	0.054487	0.020437	0.124871	0.042485	0.005054	0.098123	0.105977		d__Bacteria;p__Bacteroidota;o__Bacteroidales;f__P3	0	0	0	0.00034	0.00031	0		d__Bacteria;p__Firmicutes;o__Brevibacillales;f__Brevibacillaceae	0.00039	0	0
d__Bacteria;p__Bacteroidota;o__Bacteroidales;f__JAAYJT01	0	0	0.015913	0	0	0.02542	0	0	0.010621	0	0	0.005007		d__Bacteria;p__Bacteroidota;o__Bacteroidales;f__Paludibacteraceae	0	0	0	0.00022	0.0004	0.007405		d__Bacteria;p__Firmicutes;o__Erysipelotrichales;f__Erysipelotrichaceae	0	0.000184	0
d__Bacteria;p__Bacteroidota;o__Bacteroidales;f__Lentimicrobiaceae	0	0.0004	0	0	0	0	0	0	0	0.000591	0.004035	0		d__Bacteria;p__Bacteroidota;o__Bacteroidales;f__Prolixibacteraceae	0	0	0	0.000801	0.002412	0		d__Bacteria;p__Firmicutes;o__Exiguobacterales;f__Exiguobacteraceae	0	0.000327	0
d__Bacteria;p__Bacteroidota;o__Bacteroidales;f__ML635J-15	0	0	0.005044	0	0.008915	0.002044	0	0	0	0	0	0		d__Bacteria;p__Bacteroidota;o__Bacteroidales;f__Tannerellaceae	0	0	0	0.000571	0.001652	0.00066		d__Bacteria;p__Firmicutes;o__Lactobacillales;f__Aerococcaceae	0.00025	0	0
d__Bacteria;p__Bacteroidota;o__Bacteroidales;f__Paludibacteraceae	0.002252	0.028893	0.011099	0.000211	0.050384	0.006393	0.02905	0.026342	0.005706	0.004954	0.01596	0.005458		d__Bacteria;p__Bacteroidota;o__Bacteroidales;f__UBA932	0	0	0	0.004485	0.002863	0.003372		d__Bacteria;p__Firmicutes;o__Lactobacillales;f__Carnobacteriaceae	0.036605	0	0
d__Bacteria;p__Bacteroidota;o__Bacteroidales;f__Prolixibacteraceae	0	0	0	0	0	0.000641	0	0	0	0	0	0.000691		d__Bacteria;p__Bacteroidota;o__Bacteroidales;f__WCHB1-69	0	0	0	0.000551	0	0		d__Bacteria;p__Firmicutes;o__Lactobacillales;f__Enterococcaceae	0.00064	0	0
d__Bacteria;p__Bacteroidota;o__Bacteroidales;f__Tannerellaceae	0.007506	0.011814	0.000791	0.005137	0.007162	0.003767	0	0.014227	0.001141	0.002472	0.011194	0.001692		d__Bacteria;p__Bacteroidota;o__Flavobacteriales;f__Weeksellaceae	0	0	0	0.00023	0	0		d__Bacteria;p__Firmicutes;o__Lactobacillales;f__Lactobacillaceae	0.006203	0.000123	0
d__Bacteria;p__Bacteroidota;o__Bacteroidales;f__Tenuifilaceae	0	0	0	0	0	0.000371	0	0.00036	0	0	0	0		d__Bacteria;p__Bacteroidota;o__Sphingobacteriales;f__Sphingobacteriaceae	0	0	0.0001	0	0	0		d__Bacteria;p__Firmicutes;o__Lactobacillales;f__Streptococcaceae	0.00023	0	0
d__Bacteria;p__Bacteroidota;o__Bacteroidales;f__UBA12481	0	0.002172	0.004283	0	0.001002	0.000631	0	0	0	0	0	0.000681		d__Bacteria;p__Campylobacterota;o__Campylobacterales;f__Sulfurospirillaceae	0	0	0	0	0.009139	0		d__Bacteria;p__Firmicutes;o__RFN20;f__CAG-826	0	0.000317	0.000381
d__Bacteria;p__Bacteroidota;o__Bacteroidales;f__UBA1402	0	0.012534	0.001691	0	0.007492	0.003126	0	0.013506	0.001261	0	0.008731	0.001692		d__Bacteria;p__Chloroflexota;o__Anaerolineales;f__Anaerolineaceae	0	0	0	0.00012	0.00032	0		d__Bacteria;p__Firmicutes;o__Staphylococcales;f__Salinicoccaceae	0.195392	0	0
d__Bacteria;p__Bacteroidota;o__Bacteroidales;f__UBA4181	0	0.001081	0	0	0.000431	0	0	0.000441	0	0	0.000681	0		d__Bacteria;p__Chloroflexota;o__UBA1429;f__UBA1429	0	0	0	0.00025	0.001592	0		d__Bacteria;p__Firmicutes;o__Staphylococcales;f__Staphylococcaceae	0.010694	0	0
d__Bacteria;p__Bacteroidota;o__Bacteroidales;f__UBA932	0.002842	0.246223	0.207286	0.002779	0.165966	0.10649	0.004322	0.249262	0.064488	0.001391	0.244596	0.094942		d__Bacteria;p__Cloacimonadota;o__Cloacimonadales;f__Cloacimonadaceae	0	0	0	0.003054	0	0		d__Bacteria;p__Firmicutes_A;o__Lachnospirales;f__Lachnospiraceae	0.00017	0	0
d__Bacteria;p__Bacteroidota;o__Bacteroidales;f__VadinHA17	0	0	0	0	0	0	0	0	0	0	0	0.000411		d__Bacteria;p__Cyanobacteria;o__Obscuribacterales;f__Obscuribacteraceae	0	0	0	0.001592	0	0		d__Bacteria;p__Firmicutes_A;o__Oscillospirales;f__Acutalibacteraceae	0	0.000123	0
d__Bacteria;p__Bacteroidota;o__Bacteroidales;f__WCHB1-69	0	0.00909	0.003453	0	0.009856	0.003928	0	0.016039	0.004435	0	0.017041	0.004356		d__Bacteria;p__Desulfobacterota_I;o__Desulfovibrionales;f__Desulfovibrionaceae	0	0	0	0.000611	0	0.042798		d__Bacteria;p__Firmicutes_A;o__Peptostreptococcales;f__Anaerovoracaceae	0	0.000297	0
d__Bacteria;p__Bacteroidota;o__Sphingobacteriales;f__Sphingobacteriaceae	0	0	0	0	0	0.000351	0	0	0	0	0	0		d__Bacteria;p__Fibrobacterota;o__Fibrobacterales;f__Fibrobacteraceae	0	0	0	0.00029	0.000541	0		d__Bacteria;p__Firmicutes_A;o__Peptostreptococcales;f__Natronincolaceae	0	0.000102	0
d__Bacteria;p__Campylobacterota;o__Campylobacterales;f__Arcobacteraceae	0.002802	0	0	0	0.001482	0.00022	0	0.002012	0.00023	0	0.000531	0		d__Bacteria;p__Firmicutes;o__Acholeplasmatales;f__UBA5453	0	0	0	0.00022	0.00019	0		d__Bacteria;p__Firmicutes_A;o__Peptostreptococcales;f__Peptostreptococcaceae	0.00118	0.000164	0
d__Bacteria;p__Chloroflexota;o__Anaerolineales;f__Anaerolineaceae	0	0	0.000671	0	0	0	0	0.001111	0	0	0	0		d__Bacteria;p__Firmicutes;o__Bacillales;f__Bacillaceae_G	0	0	0	0.000581	0	0		d__Bacteria;p__Firmicutes_A;o__Saccharofermentanales;f__DTU023	0	0.021297	0.021815
d__Bacteria;p__Chloroflexota;o__Dehalococcoidales;f__UBA5627	0	0.003524	0.002572	0	0.004598	0.003086	0	0.002813	0.001031	0	0.001972	0.002393		d__Bacteria;p__Firmicutes;o__Bacillales_D;f__Amphibacillaceae	0.007684	0.007155	0.008727	0.003274	0.008638	0.006945		d__Bacteria;p__Firmicutes_A;o__Tissierellales;f__Peptoniphilaceae	0	0.000164	0
d__Bacteria;p__Chloroflexota;o__UBA1429;f__UBA1429	0	0	0	0	0	0.000882	0	0.000621	0.000971	0	0	0		d__Bacteria;p__Firmicutes;o__Brevibacillales;f__Brevibacillaceae	0	0.000811	0.00019	0	0	0		d__Bacteria;p__Firmicutes_A;o__Tissierellales;f__Tepidimicrobiaceae	0	0.000164	0
d__Bacteria;p__Cloacimonadota;o__Cloacimonadales;f__Cloacimonadaceae	0	0.004555	0.01291	0	0.003406	0.005551	0	0.012085	0.000911	0	0.002253	0.02193		d__Bacteria;p__Firmicutes;o__Erysipelotrichales;f__Erysipelotrichaceae	0	0	0	0	0	0.000951		d__Bacteria;p__Firmicutes_B;o__Syntrophomonadales;f__Syntrophomonadaceae	0	0.000327	0.000471
d__Bacteria;p__Desulfobacterota;o__Desulfobulbales;f__Desulfobulbaceae	0.00045	0.002062	0.002202	0	0.002374	0.000822	0	0.002293	0.001191	0	0.001562	0.000951		d__Bacteria;p__Firmicutes;o__Haloplasmatales_A;f__Turicibacteraceae	0	0	9e-05	0	0	0		d__Bacteria;p__Firmicutes_G;o__DTUO25;f__DTU025	0	0.000164	0.000321
d__Bacteria;p__Desulfobacterota;o__Desulfuromonadales;f__JAAYDE01	0	0.002233	0	0	0.000311	0	0	0	0	0	0	0		d__Bacteria;p__Firmicutes;o__Lactobacillales;f__Aerococcaceae	0.00074	0.0002	0.00017	0.002923	0.025084	0.001461		d__Bacteria;p__Myxococcota;o__Myxococcales;f__Myxococcaceae	0	0.000972	0.001904
d__Bacteria;p__Desulfobacterota;o__Desulfuromonadales;f__Trichloromonadaceae	0	0	0	0	0	0	0	0.000421	0	0	0	0		d__Bacteria;p__Firmicutes;o__Lactobacillales;f__Carnobacteriaceae	0.015958	0.003582	0.007936	0.00013	0.000661	0.006064		d__Bacteria;p__Patescibacteria;o__SC72;f__SC72	0	0.000665	0.000361
d__Bacteria;p__Desulfobacterota;o__Syntrophales;f__Smithellaceae	0	0.00842	0	0	0.025693	0.002755	0	0.010433	0.000631	0	0.004516	0.001322		d__Bacteria;p__Firmicutes;o__Lactobacillales;f__Enterococcaceae	0.00097	0.00066	0.00033	0.00017	0.002693	0		d__Bacteria;p__Planctomycetota;o__Pirellulales;f__Pirellulaceae	0	0.005936	0
d__Bacteria;p__Desulfobacterota_I;o__Desulfovibrionales;f__Desulfovibrionaceae	0.017835	0.005396	0	0.018821	0.006651	0.000721	0.032631	0.012946	0.001662	0.021139	0.010573	0.000681		d__Bacteria;p__Firmicutes;o__Lactobacillales;f__Lactobacillaceae	0.008644	0.013929	0.003533	0.00022	0.002522	0		d__Bacteria;p__Proteobacteria;o__Azospirillales;f__Azospirillaceae	0	0	0.006944
d__Bacteria;p__Elusimicrobiota;o__Endomicrobiales;f__Endomicrobiaceae	0	0.000511	0	0	0	0.00017	0	0.000981	0	0	0	0.000371		d__Bacteria;p__Firmicutes;o__Lactobacillales;f__Streptococcaceae	0.00023	0.00031	8e-05	0	0	0		d__Bacteria;p__Proteobacteria;o__Burkholderiales;f__Burkholderiaceae	0	0.130144	0.364458
d__Bacteria;p__Eremiobacterota;o__Xenobiales;f__Xenobiaceae	0	0.011313	0.000941	0	0.001563	0	0	0.002243	0	0	0.00835	0.005798		d__Bacteria;p__Firmicutes;o__RFN20;f__CAG-826	0	0	0	0	0	0.000811		d__Bacteria;p__Proteobacteria;o__Burkholderiales;f__Methylophilaceae	0	0	0.001583
d__Bacteria;p__Fibrobacterota;o__Fibrobacterales;f__Fibrobacteraceae	0	0	0.000801	0	0.000481	0.000541	0	0.000491	0	0	0.000791	0.000971		d__Bacteria;p__Firmicutes;o__Staphylococcales;f__Salinicoccaceae	0.105241	0.086777	0.041443	0.001221	0.005625	0.021924		d__Bacteria;p__Proteobacteria;o__Burkholderiales;f__Rhodocyclaceae	0	0.025738	0.007225
d__Bacteria;p__Firmicutes;o__Acholeplasmatales;f__UBA5453	0	0.000451	0	0	0.000881	0.000862	0	0.000841	0	0	0.001372	0.00018		d__Bacteria;p__Firmicutes;o__Staphylococcales;f__Staphylococcaceae	0.003822	0.008966	0.001601	0.00011	0.000801	0		d__Bacteria;p__Proteobacteria;o__Caedimonadales;f__UBA1908	0	0	0.000431
d__Bacteria;p__Firmicutes;o__Bacillales_D;f__Amphibacillaceae	0.003383	0.001141	0.02523	0.006451	0.003476	0.070148	0.014025	0.002083	0.087383	0.004364	0.002723	0.083336		d__Bacteria;p__Firmicutes;o__Thermoactinomycetales;f__DSM-45169	0	0	0.003393	0	0	0		d__Bacteria;p__Proteobacteria;o__Caulobacterales;f__Caulobacteraceae	0	0.009333	0.004529
d__Bacteria;p__Firmicutes;o__Brevibacillales;f__Brevibacillaceae	0	0	0	0	0	0.001012	0	0	0.000681	0	0	0.000691		d__Bacteria;p__Firmicutes_A;o__Acetivibrionales;f__DSM-8532	0	0	0	0.00018	0	0		d__Bacteria;p__Proteobacteria;o__Methylococcales;f__Methylomonadaceae	0	0	0.000742
d__Bacteria;p__Firmicutes;o__DSM-16016;f__Caldibacillaceae	0	0	0.005244	0	0	0.01509	0	0	0.021373	0	0	0.016233		d__Bacteria;p__Firmicutes_A;o__Christensenellales;f__CAG-138	0	0	0	0.0004	0.000551	0.00064		d__Bacteria;p__Proteobacteria;o__Pseudomonadales;f__Moraxellaceae	0	0.554541	0.248086
d__Bacteria;p__Firmicutes;o__Erysipelotrichales;f__Erysipelotrichaceae	0.001591	0.001091	0	0.004715	0.000551	0.000401	0.002671	0.000571	0.004645	0.004184	0.000401	0.000791		d__Bacteria;p__Firmicutes_A;o__Christensenellales;f__CAG-74	0	0	0	0.00018	0.000551	0.001231		d__Bacteria;p__Proteobacteria;o__Pseudomonadales;f__Pseudomonadaceae	0	0.020376	0.032538
d__Bacteria;p__Firmicutes;o__Izemoplasmatales;f__UBA5603	0	0	0	0	0	0.000291	0	0	0	0	0	0		d__Bacteria;p__Firmicutes_A;o__Clostridiales;f__Clostridiaceae	0	0.0002	8e-05	0.000601	0.001521	0.007535		d__Bacteria;p__Proteobacteria;o__Reyranellales;f__Reyranellaceae	0	0.035593	0.117264
d__Bacteria;p__Firmicutes;o__Lactobacillales;f__Aerococcaceae	0.002062	0.027772	0.018215	0.000572	0.013733	0.033706	0.002741	0.011614	0.036078	0.005925	0.010413	0.034278		d__Bacteria;p__Firmicutes_A;o__Eubacteriales;f__Eubacteriaceae	0	0	0	0	0.000631	0.017902		d__Bacteria;p__Proteobacteria;o__Rhizobiales;f__Beijerinckiaceae	0	0.010827	0.003267
d__Bacteria;p__Firmicutes;o__Lactobacillales;f__Carnobacteriaceae	0.01161	0	0.002162	0.006491	0	0.002785	0.023268	0	0.003133	0.006045	0	0.002674		d__Bacteria;p__Firmicutes_A;o__Lachnospirales;f__Lachnospiraceae	0	0	0.0001	0.000571	0.002042	0.009006		d__Bacteria;p__Proteobacteria;o__Rhizobiales;f__Hyphomicrobiaceae	0	0.000604	0.000822
d__Bacteria;p__Firmicutes;o__Lactobacillales;f__Enterococcaceae	0.004304	0	0	0.001746	0	0	0	0	0.00043	0.001181	0	0.00024		d__Bacteria;p__Firmicutes_A;o__Oscillospirales;f__Butyricicoccaceae	0	0	0	0	0	0.00029		d__Bacteria;p__Proteobacteria;o__Rhizobiales;f__Rhizobiaceae	0	0.016456	0.017947
d__Bacteria;p__Firmicutes;o__Lactobacillales;f__Lactobacillaceae	0	0	0	0.000241	0	0	0	0	0	0.001792	0	0		d__Bacteria;p__Firmicutes_A;o__Oscillospirales;f__Oscillospiraceae	0	0	0	0	0.0005	0.003372		d__Bacteria;p__Proteobacteria;o__Rhizobiales;f__Xanthobacteraceae	0	0.006417	0.010993
d__Bacteria;p__Firmicutes;o__Lactobacillales;f__Streptococcaceae	0	0	0	0	0	0	0	0	0	0.00012	0	0		d__Bacteria;p__Firmicutes_A;o__Peptostreptococcales;f__Anaerovoracaceae	0	0	0	0.00035	0.003924	0.020474		d__Bacteria;p__Proteobacteria;o__Rhizobiales_A;f__Rhizobiaceae_A	0	0	0.002786
d__Bacteria;p__Firmicutes;o__RF39;f__UBA660	0	0	0	0	0	0.003557	0	0	0	0	0	0		d__Bacteria;p__Firmicutes_A;o__Peptostreptococcales;f__Peptostreptococcaceae	0.001311	0.00071	0.001932	0.000841	0.004925	0.001131		d__Bacteria;p__Proteobacteria;o__Rhodobacterales;f__Rhodobacteraceae	0	0.00349	0.00486
d__Bacteria;p__Firmicutes;o__RFN20;f__CAG-826	0.001842	0.004735	0.003483	0.002368	0.006841	0.001232	0.006402	0.004435	0.002803	0.00056	0.004956	0.003174		d__Bacteria;p__Firmicutes_A;o__Saccharofermentanales;f__DTU023	0	0	0	0.002072	0.000801	0.004493		d__Bacteria;p__Proteobacteria;o__Sphingomonadales;f__Sphingomonadaceae	0	0.005096	0.00485
d__Bacteria;p__Firmicutes;o__Staphylococcales;f__Salinicoccaceae	0.025041	0	0.003863	0.016403	0	0.006052	0.040294	0	0.004575	0.013922	0	0.006058		d__Bacteria;p__Firmicutes_A;o__Saccharofermentanales;f__Saccharofermentanaceae	0	0	0	0.00029	0.001582	0		d__Bacteria;p__Proteobacteria;o__Xanthomonadales;f__Xanthomonadaceae	0	0.005475	0.029551
d__Bacteria;p__Firmicutes;o__Staphylococcales;f__Staphylococcaceae	0	0	0	0	0	0.000341	0	0	0	0	0	0		d__Bacteria;p__Firmicutes_A;o__Saccharofermentanales;f__UBA5734	0	0	0	0.00036	0.000701	0		d__Bacteria;p__Synergistota;o__Synergistales;f__Acetomicrobiaceae	0	0.000123	0
d__Bacteria;p__Firmicutes;o__Thermoactinomycetales;f__DSM-45169	0	0	0.005444	0	0	0.008978	0	0	0.007638	0	0	0.010354		d__Bacteria;p__Firmicutes_A;o__Tissierellales;f__Gottschalkiaceae	0	0	0	0.00043	0.026626	0.002001		d__Bacteria;p__Synergistota;o__Synergistales;f__Aminobacteriaceae	0	0.001535	0.002495
d__Bacteria;p__Firmicutes_A;o__Acetivibrionales;f__DSM-8532	0	0.000471	0	0	0	0	0	0.001782	0	0	0.000541	0		d__Bacteria;p__Firmicutes_A;o__Tissierellales;f__Peptoniphilaceae	0	0	0.00027	0	0	0		d__Bacteria;p__Synergistota;o__Synergistales;f__Synergistaceae	0	0.00087	0.001313
d__Bacteria;p__Firmicutes_A;o__Christensenellales;f__CAG-138	0.000981	0.00039	0	0	0.001492	0.000792	0	0.000421	0.00039	0.00042	0.000821	0.00035		d__Bacteria;p__Firmicutes_A;o__Tissierellales;f__Sedimentibacteraceae	0	0	0	0.0002	0.0002	0		d__Bacteria;p__Verrucomicrobiota;o__Victivallales;f__Victivallaceae	0	0	0.000691
d__Bacteria;p__Firmicutes_A;o__Christensenellales;f__CAG-74	0	0.000881	0.019756	0.000371	0.000471	0.002816	0	0.002383	0.004895	0.000721	0.001562	0.002854		d__Bacteria;p__Firmicutes_B;o__Syntrophomonadales;f__Syntrophomonadaceae	0	0	0	0.00014	0	0
d__Bacteria;p__Firmicutes_A;o__Christensenellales;f__Christensenellaceae	0	0	0	0	0	0	0	0	0	0	0	0.000511		d__Bacteria;p__Firmicutes_B;o__UBA4068;f__UBA4068	0	0	0	0	0.00014	0
d__Bacteria;p__Firmicutes_A;o__Christensenellales;f__DTU072	0	0.005977	0.000691	0	0.010778	0.000271	0	0.00847	0.000591	0	0.005287	0.000591		d__Bacteria;p__Firmicutes_C;o__Acidaminococcales;f__Acidaminococcaceae	0	0	0	0.002323	0.000941	0.00055
d__Bacteria;p__Firmicutes_A;o__Clostridiales;f__Clostridiaceae	0.001501	0	0	0.00631	0	0.002595	0.021578	0	0.008209	0.005165	0	0.020028		d__Bacteria;p__Firmicutes_C;o__Anaeromusales;f__Anaeromusaceae	0	0	0	0	0	0.002892
d__Bacteria;p__Firmicutes_A;o__DUPQ01;f__DUPQ01	0	0.01742	0	0	0.008835	0.000531	0	0.007079	0	0	0.00029	0		d__Bacteria;p__Hydrogenedentota;o__Hydrogenedentiales;f__SLHB01	0	0	0	0	0.000901	0
d__Bacteria;p__Firmicutes_A;o__Eubacteriales;f__Eubacteriaceae	0.009018	0.002022	0.001171	0.014306	0.002354	0.001293	0.02887	0.000741	0.000551	0.014723	0.002183	0.003134		d__Bacteria;p__Planctomycetota;o__JAAYCJ01;f__JAAYCJ01	0	0	0	0.000741	0.001121	0
d__Bacteria;p__Firmicutes_A;o__Lachnospirales;f__Lachnospiraceae	0.020187	0.004085	0.002882	0.013434	0.002454	0	0.011074	0.003124	0.005596	0.006536	0.004035	0.004246		d__Bacteria;p__Planctomycetota;o__Pirellulales;f__Thermoguttaceae	0	0	0	0	0.001101	0
d__Bacteria;p__Firmicutes_A;o__Lutisporales;f__Lutisporaceae	0	0	0	0	0	0	0	0	0	0	0.00032	0		d__Bacteria;p__Proteobacteria;o__Burkholderiales;f__Burkholderiaceae	0	0.00037	0	0.003274	0.000611	0
d__Bacteria;p__Firmicutes_A;o__Monoglobales;f__Firm-18	0	0.00027	0	0	0	0	0	0	0	0	0	0		d__Bacteria;p__Proteobacteria;o__Enterobacterales;f__Enterobacteriaceae	0	0.00061	0	0.00022	0	0
d__Bacteria;p__Firmicutes_A;o__Oscillospirales;f__Acutalibacteraceae	0	0	0	0	0	0	0	0	0	0	0	0.001031		d__Bacteria;p__Proteobacteria;o__Nevskiales;f__Nevskiaceae	0	0	0	0.00039	0	0
d__Bacteria;p__Firmicutes_A;o__Oscillospirales;f__BX7	0	0	0	0	0	0.0002	0	0	0	0	0	0		d__Bacteria;p__Proteobacteria;o__Pseudomonadales;f__Halomonadaceae	0	0	0.00022	0	0	0
d__Bacteria;p__Firmicutes_A;o__Oscillospirales;f__Butyricicoccaceae	0	0	0	0	0	0	0	0	0	0.00043	0	0		d__Bacteria;p__Proteobacteria;o__Pseudomonadales;f__Moraxellaceae	0	0	0	0.001221	0.00029	0
d__Bacteria;p__Firmicutes_A;o__Oscillospirales;f__CAG-382	0	0	0	0	0.002414	0.003677	0	0	0.001311	0	0	0.004967		d__Bacteria;p__Proteobacteria;o__Reyranellales;f__Reyranellaceae	0	0	0	0	0	0.002001
d__Bacteria;p__Firmicutes_A;o__Oscillospirales;f__JAAYXM01	0	0.00029	0.000791	0	0.00023	0	0	0	0	0	0	0		d__Bacteria;p__Proteobacteria;o__Rhizobiales;f__Beijerinckiaceae	0	0	0	0.00023	0	0
d__Bacteria;p__Firmicutes_A;o__Oscillospirales;f__Oscillospiraceae	0.001301	0.000511	0	0.000622	0.000621	0.000561	0.002351	0	0	0.001972	0	0		d__Bacteria;p__Proteobacteria;o__Rhizobiales;f__Hyphomicrobiaceae	0	0	0	0.001502	0	0
d__Bacteria;p__Firmicutes_A;o__Peptostreptococcales;f__Anaerovoracaceae	0.016514	0.020333	0.005875	0.037331	0.015486	0.021432	0.030191	0.029175	0.139638	0.020468	0.011104	0.040126		d__Bacteria;p__Proteobacteria;o__Rhizobiales;f__Rhizobiaceae	0	0	0	0.003444	0	0
d__Bacteria;p__Firmicutes_A;o__Peptostreptococcales;f__Filifactoraceae	0.00034	0.001061	0	0	0.001112	0	0	0.001161	0	0	0.001322	0		d__Bacteria;p__Proteobacteria;o__Rhizobiales;f__Xanthobacteraceae	0	0	0	0.781138	0.06244	0.087398
d__Bacteria;p__Firmicutes_A;o__Peptostreptococcales;f__Peptostreptococcaceae	0.000711	0	0.003153	0.001505	0.000731	0.011643	0.003321	0	0.012103	0.001411	0	0.009643		d__Bacteria;p__Proteobacteria;o__Rhodobacterales;f__Rhodobacteraceae	0	0	0	0	0	0.002241
d__Bacteria;p__Firmicutes_A;o__Saccharofermentanales;f__DTU023	0.028754	0.000581	0.017054	0.026737	0	0.006663	0.007263	0	0.003524	0.009989	0	0.003355		d__Bacteria;p__Proteobacteria;o__Sphingomonadales;f__Sphingomonadaceae	0	0	0	0.001261	0	0
d__Bacteria;p__Firmicutes_A;o__Saccharofermentanales;f__Fastidiosipilaceae	0	0	0.003032	0	0	0.039468	0	0	0.001121	0	0	0.000371		d__Bacteria;p__Proteobacteria;o__Xanthomonadales;f__Xanthomonadaceae	0	0	0	0.000981	0	0
d__Bacteria;p__Firmicutes_A;o__Saccharofermentanales;f__Saccharofermentanaceae	0	0.00025	0.000741	0	0.00019	0.000681	0	0.000731	0.001071	0	0.001031	0.000831		d__Bacteria;p__Spirochaetota;o__Sphaerochaetales;f__Sphaerochaetaceae	0	0	0	0.00029	0	0
d__Bacteria;p__Firmicutes_A;o__Saccharofermentanales;f__UBA5734	0.00039	0.002483	0.005795	0	0.001502	0.003948	0	0.002052	0.003954	0	0.000741	0.007671		d__Bacteria;p__Spirochaetota;o__Treponematales;f__Treponemataceae	0	0	0	0.00018	0	0
d__Bacteria;p__Firmicutes_A;o__Tissierellales;f__Gottschalkiaceae	0	0.00031	0	0.000793	0.000881	0.000401	0	0.00029	0	0	0	0		d__Bacteria;p__Sumerlaeota;o__Sumerlaeales;f__JAAZBM01	0	0	0	0.000841	0.001391	0
d__Bacteria;p__Firmicutes_A;o__Tissierellales;f__Peptoniphilaceae	0	0	0.008817	0	0	0.021603	0	0	0.021032	0	0	0.019467		d__Bacteria;p__Synergistota;o__Synergistales;f__Acetomicrobiaceae	0	0	0	0.00024	0	0
d__Bacteria;p__Firmicutes_A;o__Tissierellales;f__Sedimentibacteraceae	0	0.000681	0	0	0.001362	0.000631	0	0.000681	0.000571	0	0.000871	0.000551		d__Bacteria;p__Synergistota;o__Synergistales;f__Aminobacteriaceae	0	0	0	0.004806	0.001732	0
d__Bacteria;p__Firmicutes_B;o__DRI-13;f__UBA5745	0	0.002293	0	0	0.001883	0.001944	0	0.002343	0	0	0.001542	0		d__Bacteria;p__Synergistota;o__Synergistales;f__Synergistaceae	0	0	0	0.013305	0.013023	0.022115
d__Bacteria;p__Firmicutes_B;o__Desulfotomaculales;f__Pelotomaculaceae	0	0.00034	0	0	0	0	0	0	0	0	0	0		d__Bacteria;p__Verrucomicrobiota;o__Opitutales;f__Opitutaceae	0	0	0	0	0	0.001251
d__Bacteria;p__Firmicutes_B;o__Peptococcales;f__SKKY01	0	0	0	0	0	0	0	0	0.00029	0	0	0		d__Bacteria;p__Verrucomicrobiota;o__Pedosphaerales;f__UBA1412	0	0	0	0.000511	0.00027	0.0005
d__Bacteria;p__Firmicutes_B;o__Syntrophomonadales;f__Syntrophomonadaceae	0	0	0	0	0.001773	0	0	0.002904	0	0	0	0		d__Bacteria;p__Verrucomicrobiota;o__RFP12;f__UBA1067	0	0	0	0.00033	0	0
d__Bacteria;p__Firmicutes_B;o__UBA7702;f__UBA7702	0.001061	0	0	0	0	0	0	0	0	0	0	0		d__Bacteria;p__Verrucomicrobiota;o__RFP12;f__UBA3636	0	0	0	0.00018	0	0.008295
d__Bacteria;p__Firmicutes_C;o__Acidaminococcales;f__Acidaminococcaceae	0.000611	0.003534	0.001321	0.000391	0.003095	0.002144	0	0.004956	0.002252	0	0.004716	0.003275
d__Bacteria;p__Firmicutes_C;o__Anaeromusales;f__Anaeromusaceae	0.00047	0	0	0.000813	0	0	0.004642	0.000631	0	0.000801	0	0
d__Bacteria;p__Firmicutes_C;o__Selenomonadales;f__JAGPMH01	0	0.00014	0	0	0	0	0	0.000471	0	0	0.00038	0
d__Bacteria;p__Hydrogenedentota;o__Hydrogenedentiales;f__CAITNO01	0	0	0	0	0	0	0	0.000771	0	0	0	0
d__Bacteria;p__JAGOEH01;o__JAGOEH01;f__JAGOEH01	0	0	0	0	0	0	0	0.000511	0	0	0	0
d__Bacteria;p__Myxococcota;o__DTJE01;f__DTJE01	0	0.00027	0	0	0	0	0	0.00038	0	0	0.000591	0
d__Bacteria;p__Patescibacteria;o__SC72;f__SC72	0	0	0	0	0	0	0	0	0.000871	0	0.003114	0.001903
d__Bacteria;p__Planctomycetota;o__JAAYCJ01;f__JAAYCJ01	0	0	0	0	0	0	0	0	0	0	0.000401	0
d__Bacteria;p__Planctomycetota;o__Pirellulales;f__Thermoguttaceae	0	0.015958	0.149239	0	0.023439	0.028256	0	0.010072	0.043576	0	0.006118	0.024344
d__Bacteria;p__Proteobacteria;o__Burkholderiales;f__Burkholderiaceae	0	0	0	0	0.000421	0	0	0	0	0	0	0
d__Bacteria;p__Proteobacteria;o__Pseudomonadales;f__Moraxellaceae	0	0	0	0	0.001022	0	0	0.00031	0	0	0	0
d__Bacteria;p__Proteobacteria;o__Rhizobiales;f__Xanthobacteraceae	0.183896	0.031156	0.005384	0.108903	0.021145	0.012074	0.11402	0.048639	0.00938	0.214731	0.071419	0.008001
d__Bacteria;p__Proteobacteria;o__Rhodobacterales;f__Rhodobacteraceae	0	0	0	0.00931	0	0	0	0	0	0.001581	0	0
d__Bacteria;p__Ratteibacteria;o__B48-G9;f__JAFGKM01	0	0	0	0	0	0.00025	0	0	0	0	0	0
d__Bacteria;p__Riflebacteria;o__Ozemobacterales;f__Ozemobacteraceae	0	0	0	0	0	0	0	0	0	0.00029	0	0
d__Bacteria;p__Spirochaetota;o__Sphaerochaetales;f__Sphaerochaetaceae	0	0.067127	0.029814	0	0.081025	0.021873	0	0.041821	0.012043	0	0.056581	0.026587
d__Bacteria;p__Spirochaetota;o__Treponematales;f__Treponemataceae	0	0.000851	0	0	0	0	0	0.000711	0	0	0	0.000421
d__Bacteria;p__Spirochaetota;o__Treponematales;f__UBA8932	0	0	0	0	0.000651	0	0	0.000551	0	0	0.000511	0
d__Bacteria;p__Spirochaetota;o__UBA4802;f__UBA5550	0	0.000741	0	0	0	0	0	0.00033	0	0	0	0
d__Bacteria;p__Sumerlaeota;o__Sumerlaeales;f__JAAZBM01	0.000611	0.001742	0.007666	0	0.003175	0.002505	0	0.004025	0.006177	0	0.002663	0.006589
d__Bacteria;p__Synergistota;o__Synergistales;f__Aminobacteriaceae	0.00017	0.012194	0.006475	0	0.021375	0.002645	0	0.032579	0.001161	0	0.008761	0.002373
d__Bacteria;p__Synergistota;o__Synergistales;f__Dethiosulfovibrionaceae	0	0.000801	0	0	0.000631	0	0	0.001662	0	0	0.000931	0
d__Bacteria;p__Synergistota;o__Synergistales;f__Synergistaceae	0.017185	0.110437	0.076922	0.017567	0.136216	0.049498	0.014705	0.163938	0.06626	0.005715	0.177822	0.07931
d__Bacteria;p__Synergistota;o__Synergistales;f__Thermovirgaceae	0	0.001261	0.003513	0	0.001422	0.009759	0	0.000691	0.001281	0	0.000631	0.001622
d__Bacteria;p__Thermotogota;o__Petrotogales;f__Kosmotogaceae	0	0.001001	0.001291	0	0.002534	0.001924	0	0.000771	0	0	0.00034	0
d__Bacteria;p__Thermotogota;o__Petrotogales;f__Petrotogaceae	0	0.001251	0	0	0	0	0	0.000831	0	0	0.001352	0
d__Bacteria;p__UBP6;o__UBA1177;f__UBA1177	0	0.000511	0	0	0	0	0	0.001262	0	0	0.000471	0
d__Bacteria;p__Verrucomicrobiota;o__JAAZAB01;f__JAAZAB01	0	0.003604	0.003873	0	0.000711	0.002465	0	0.000551	0.003864	0	0	0.004476
d__Bacteria;p__Verrucomicrobiota;o__LD1-PB3;f__Lenti-01	0	0.001872	0.021007	0	0.005349	0	0	0	0	0	0	0.004366
d__Bacteria;p__Verrucomicrobiota;o__Pedosphaerales;f__UBA1412	0.00029	0.006668	0.002502	0	0.028728	0.02526	0	0.013236	0.002232	0	0.027554	0.003935
d__Bacteria;p__Verrucomicrobiota;o__RFP12;f__JAAYLN01	0	0	0	0	0	0	0	0	0	0	0.00032	0
d__Bacteria;p__Verrucomicrobiota;o__RFP12;f__UBA1067	0	0.000471	0	0	0.001242	0	0	0.001642	0	0	0.001222	0
d__Bacteria;p__Verrucomicrobiota;o__RFP12;f__UBA3636	0.004043	0.00031	0	0.004585	0.000891	0	0.005452	0.000571	0	0.005615	0.00029	0
d__Bacteria;p__Verrucomicrobiota;o__UBA1407;f__UBA1407	0	0	0	0	0	0	0	0	0	0	0.000531	0
d__Bacteria;p__Verrucomicrobiota;o__Victivallales;f__Victivallaceae	0	0	0	0	0.00029	0	0	0.000551	0	0	0	0

## Sheet: Order
# Constructed from biom file														# Constructed from biom file								# Constructed from biom file								KEY
#OTU ID	FAESRU.JL.1	FAESRU.JL.2	FAESRU.JL.3	FAESRU.JL.4	FAESRU.JL.5	FAESRU.JL.6	FAESRU.JL.7	FAESRU.JL.8	FAESRU.JL.9	FAESRU.JL.10	FAESRU.JL.11	FAESRU.JL.12		#OTU ID	L	L	L	FAESRU.JL.16	FAESRU.JL.17	FAESRU.JL.18		#OTU ID	FAESRU.JL.19	FAESRU.JL.20	FAESRU.JL.21					FAESRU.JL.1	Control, Week 6
d__Archaea;p__Halobacteriota;o__Methanomicrobiales	0	0.002112	0.026211	0	0.008113	0.012154	0.006442	0.013817	0.005706	0.000921	0.066743	0.00709		d__Archaea;p__Halobacteriota;o__Halobacteriales	0	0.00025	0	0	0	0		d__Archaea;p__Halobacteriota;o__Methanomicrobiales	0	0.000553	0.001102					FAESRU.JL.2	Control, Week 23
d__Archaea;p__Halobacteriota;o__Methanosarcinales	0.001872	0.000821	0.005675	0.022202	0.013983	0.07093	0.012965	0.022277	0.088003	0.03384	0.029567	0.085809		d__Archaea;p__Halobacteriota;o__Methanomicrobiales	0	0	0	0.002363	0.007587	0.007445		d__Archaea;p__Halobacteriota;o__Methanosarcinales	0	0.000215	0					FAESRU.JL.3	Control, Week 42
d__Archaea;p__Halobacteriota;o__Methanotrichales	0	0.014547	0.042214	0	0.111124	0.072603	0	0	0.091137	0	0.013237	0.041698		d__Archaea;p__Halobacteriota;o__Methanosarcinales	0	0	0	0.068038	0.543352	0.014329		d__Bacteria;p__Actinobacteriota;o__Actinomycetales	0.704466	0.019976	0.015302					FAESRU.JL.4	Sound, Week 6
d__Archaea;p__Methanobacteriota;o__Methanobacteriales	0.004174	0.001131	0.03698	0.010675	0.001583	0.013968	0.162197	0.00024	0.014085	0.054989	0.002223	0.031964		d__Archaea;p__Methanobacteriota;o__Methanobacteriales	0	0	0	0.003574	0.00992	0.035053		d__Bacteria;p__Actinobacteriota;o__Mycobacteriales	0.003291	0.007471	0.016615					FAESRU.JL.5	Sound, Week 23
d__Archaea;p__Thermoplasmatota;o__Methanomassiliicoccales	0	0.00035	0.00033	0	0.000471	0.000962	0	0.000921	0.001261	0	0.00036	0.001692		d__Archaea;p__Thermoplasmatota;o__Methanomassiliicoccales	0	0	0	0.00013	0.00024	0		d__Bacteria;p__Actinobacteriota;o__Propionibacteriales	0	0.002763	0.002625					FAESRU.JL.6	Sound, Week 42
d__Archaea;p__Thermoproteota;o__B26-1	0	0.003013	0.040162	0	0.003676	0.002264	0	0.006398	0.044087	0	0.006648	0.020378		d__Archaea;p__Thermoproteota;o__B26-1	0	0	0	0.00036	0.000541	0		d__Bacteria;p__Actinobacteriota;o__Streptosporangiales	0.012865	0	0					FAESRU.JL.7	Air& Sound, Week 6
d__Bacteria;p__Actinobacteriota;o__Actinomycetales	0.570035	0	0.022158	0.619387	0.000621	0.027715	0.366068	0	0.016377	0.529251	0	0.022481		d__Bacteria;p__Actinobacteriota;o__Actinomycetales	0.829128	0.820171	0.832578	0.010873	0.06226	0.623251		d__Bacteria;p__Bacteroidota;o__Bacteroidales	0	0.021747	0.029481					FAESRU.JL.8	Air & Sound, Week 23
d__Bacteria;p__Actinobacteriota;o__Coriobacteriales	0.001411	0.003194	0.008096	0.001866	0.003486	0.005952	0.001571	0.003775	0.014595	0	0.004265	0.010184		d__Bacteria;p__Actinobacteriota;o__Coriobacteriales	0	0	0	0.000571	0.003273	0.001251		d__Bacteria;p__Bacteroidota;o__Chitinophagales	0	0.001034	0.00459					FAESRU.JL.9	Air& Sound, Week 42
d__Bacteria;p__Actinobacteriota;o__Humimicrobiales	0	0.001392	0.003163	0	0.001543	0.002535	0	0.001822	0.004214	0	0.001272	0.005387		d__Bacteria;p__Actinobacteriota;o__Humimicrobiales	0	0	0	0	0.00023	0		d__Bacteria;p__Bacteroidota;o__Cytophagales	0	0.00918	0.01427					FAESRU.JL.10	Air, Week 6
d__Bacteria;p__Actinobacteriota;o__Mycobacteriales	0.005355	0	0.010488	0.007926	0.000681	0.018807	0.003421	0	0.010661	0.009569	0	0.010675		d__Bacteria;p__Actinobacteriota;o__Mycobacteriales	0.013877	0.036374	0.046937	0.002603	0.007327	0.009716		d__Bacteria;p__Bacteroidota;o__Flavobacteriales	0	0.072333	0.024782					FAESRU.JL.11	Air, Week 23
d__Bacteria;p__Actinobacteriota;o__Propionibacteriales	0	0	0	0.005668	0	0	0	0	0	0	0.001272	0		d__Bacteria;p__Actinobacteriota;o__Propionibacteriales	0	0	0	0.000461	0	0		d__Bacteria;p__Campylobacterota;o__Campylobacterales	0	0.004789	0.000301					FAESRU.JL.12	Air, Week 42
d__Bacteria;p__Actinobacteriota;o__RBG-16-64-13	0	0.001462	0.004504	0	0.001032	0.008597	0	0.000501	0.002553	0	0	0.003735		d__Bacteria;p__Actinobacteriota;o__Streptosporangiales	0.012396	0.018922	0.05029	0.024398	0.090247	0.006754		d__Bacteria;p__Desulfobacterota;o__Desulfobulbales	0	0.000409	0.000521					FAESRU.JL.13	Poultry Litter Feed, Week 6
d__Bacteria;p__Actinobacteriota;o__Streptosporangiales	0.001501	0	0.036519	0.004334	0.00616	0.099496	0.003751	0.000461	0.031894	0.003493	0.00038	0.039094		d__Bacteria;p__Armatimonadota;o__UBA5829	0	0	0	0.019683	0.04134	0		d__Bacteria;p__Firmicutes;o__Bacillales_A	0	0.000675	0					FAESRU.JL.14	Poultry Litter Feed, Week 23
d__Bacteria;p__Armatimonadota;o__UBA5377	0	0	0.007206	0	0.003095	0.011392	0	0	0.014525	0	0	0.016423		d__Bacteria;p__Bacteroidota;o__Bacteroidales	0	0	0	0.027922	0.047365	0.025927		d__Bacteria;p__Firmicutes;o__Bacillales_D	0.027622	0.000911	0.001784					FAESRU.JL.15	Poultry Litter Feed, Week 42
d__Bacteria;p__Atribacterota;o__Atribacterales	0	0	0.001111	0	0.00025	0.002425	0	0	0.000801	0	0	0.001011		d__Bacteria;p__Bacteroidota;o__Flavobacteriales	0	0	0	0.00023	0	0		d__Bacteria;p__Firmicutes;o__Brevibacillales	0.00039	0	0					FAESRU.JL.16	Anaerobic digester, wood disk wipe
d__Bacteria;p__Bacteroidota;o__Bacteroidales	0.056698	0.576223	0.292684	0.027158	0.384208	0.210845	0.078087	0.485998	0.130789	0.018136	0.425252	0.22302		d__Bacteria;p__Bacteroidota;o__Sphingobacteriales	0	0	0.0001	0	0	0		d__Bacteria;p__Firmicutes;o__Erysipelotrichales	0	0.000184	0					FAESRU.JL.17	Microaerated digester, wood disk wipe
d__Bacteria;p__Bacteroidota;o__Sphingobacteriales	0	0	0	0	0	0.000351	0	0	0	0	0	0		d__Bacteria;p__Campylobacterota;o__Campylobacterales	0	0	0	0	0.009139	0		d__Bacteria;p__Firmicutes;o__Exiguobacterales	0	0.000327	0					FAESRU.JL.18	Aerated digester, digestate sample
d__Bacteria;p__Campylobacterota;o__Campylobacterales	0.002802	0	0	0	0.001482	0.00022	0	0.002012	0.00023	0	0.000531	0		d__Bacteria;p__Chloroflexota;o__Anaerolineales	0	0	0	0.00012	0.00032	0		d__Bacteria;p__Firmicutes;o__Lactobacillales	0.043928	0.000123	0					FAESRU.JL.19	Poutry Litter Feed, Week 0
d__Bacteria;p__Chloroflexota;o__Anaerolineales	0	0	0.000671	0	0	0	0	0.001111	0	0	0	0		d__Bacteria;p__Chloroflexota;o__UBA1429	0	0	0	0.00025	0.001592	0		d__Bacteria;p__Firmicutes;o__RFN20	0	0.000317	0.000381					FAESRU.JL.20	Control, Week 0
d__Bacteria;p__Chloroflexota;o__Dehalococcoidales	0	0.003524	0.002572	0	0.004598	0.003086	0	0.002813	0.001031	0	0.001972	0.002393		d__Bacteria;p__Cloacimonadota;o__Cloacimonadales	0	0	0	0.003054	0	0		d__Bacteria;p__Firmicutes;o__Staphylococcales	0.206087	0	0					FAESRU.JL.21	Sound, Week 0
d__Bacteria;p__Chloroflexota;o__UBA1429	0	0	0	0	0	0.000882	0	0.000621	0.000971	0	0	0		d__Bacteria;p__Cyanobacteria;o__Obscuribacterales	0	0	0	0.001592	0	0		d__Bacteria;p__Firmicutes_A;o__Lachnospirales	0.00017	0	0
d__Bacteria;p__Cloacimonadota;o__Cloacimonadales	0	0.004555	0.01291	0	0.003406	0.005551	0	0.012085	0.000911	0	0.002253	0.02193		d__Bacteria;p__Desulfobacterota_I;o__Desulfovibrionales	0	0	0	0.000611	0	0.042798		d__Bacteria;p__Firmicutes_A;o__Oscillospirales	0	0.000123	0
d__Bacteria;p__Desulfobacterota;o__Desulfobulbales	0.00045	0.002062	0.002202	0	0.002374	0.000822	0	0.002293	0.001191	0	0.001562	0.000951		d__Bacteria;p__Fibrobacterota;o__Fibrobacterales	0	0	0	0.00029	0.000541	0		d__Bacteria;p__Firmicutes_A;o__Peptostreptococcales	0.00118	0.000563	0
d__Bacteria;p__Desulfobacterota;o__Desulfuromonadales	0	0.002233	0	0	0.000311	0	0	0.000421	0	0	0	0		d__Bacteria;p__Firmicutes;o__Acholeplasmatales	0	0	0	0.00022	0.00019	0		d__Bacteria;p__Firmicutes_A;o__Saccharofermentanales	0	0.021297	0.021815
d__Bacteria;p__Desulfobacterota;o__Syntrophales	0	0.00842	0	0	0.025693	0.002755	0	0.010433	0.000631	0	0.004516	0.001322		d__Bacteria;p__Firmicutes;o__Bacillales	0	0	0	0.000581	0	0		d__Bacteria;p__Firmicutes_A;o__Tissierellales	0	0.000327	0
d__Bacteria;p__Desulfobacterota_I;o__Desulfovibrionales	0.017835	0.005396	0	0.018821	0.006651	0.000721	0.032631	0.012946	0.001662	0.021139	0.010573	0.000681		d__Bacteria;p__Firmicutes;o__Bacillales_D	0.007684	0.007155	0.008727	0.003274	0.008638	0.006945		d__Bacteria;p__Firmicutes_B;o__Syntrophomonadales	0	0.000327	0.000471
d__Bacteria;p__Elusimicrobiota;o__Endomicrobiales	0	0.000511	0	0	0	0.00017	0	0.000981	0	0	0	0.000371		d__Bacteria;p__Firmicutes;o__Brevibacillales	0	0.000811	0.00019	0	0	0		d__Bacteria;p__Firmicutes_G;o__DTUO25	0	0.000164	0.000321
d__Bacteria;p__Eremiobacterota;o__Xenobiales	0	0.011313	0.000941	0	0.001563	0	0	0.002243	0	0	0.00835	0.005798		d__Bacteria;p__Firmicutes;o__Erysipelotrichales	0	0	0	0	0	0.000951		d__Bacteria;p__Myxococcota;o__Myxococcales	0	0.000972	0.001904
d__Bacteria;p__Fibrobacterota;o__Fibrobacterales	0	0	0.000801	0	0.000481	0.000541	0	0.000491	0	0	0.000791	0.000971		d__Bacteria;p__Firmicutes;o__Haloplasmatales_A	0	0	9e-05	0	0	0		d__Bacteria;p__Patescibacteria;o__SC72	0	0.000665	0.000361
d__Bacteria;p__Firmicutes;o__Acholeplasmatales	0	0.000451	0	0	0.000881	0.000862	0	0.000841	0	0	0.001372	0.00018		d__Bacteria;p__Firmicutes;o__Lactobacillales	0.026543	0.018682	0.01205	0.003444	0.03096	0.007525		d__Bacteria;p__Planctomycetota;o__Pirellulales	0	0.005936	0
d__Bacteria;p__Firmicutes;o__Bacillales_D	0.003383	0.001141	0.02523	0.006451	0.003476	0.070148	0.014025	0.002083	0.087383	0.004364	0.002723	0.083336		d__Bacteria;p__Firmicutes;o__RFN20	0	0	0	0	0	0.000811		d__Bacteria;p__Proteobacteria;o__Azospirillales	0	0	0.006944
d__Bacteria;p__Firmicutes;o__Brevibacillales	0	0	0	0	0	0.001012	0	0	0.000681	0	0	0.000691		d__Bacteria;p__Firmicutes;o__Staphylococcales	0.109062	0.095743	0.043044	0.001332	0.006426	0.021924		d__Bacteria;p__Proteobacteria;o__Burkholderiales	0	0.155882	0.373266
d__Bacteria;p__Firmicutes;o__DSM-16016	0	0	0.005244	0	0	0.01509	0	0	0.021373	0	0	0.016233		d__Bacteria;p__Firmicutes;o__Thermoactinomycetales	0	0	0.003393	0	0	0		d__Bacteria;p__Proteobacteria;o__Caedimonadales	0	0	0.000431
d__Bacteria;p__Firmicutes;o__Erysipelotrichales	0.001591	0.001091	0	0.004715	0.000551	0.000401	0.002671	0.000571	0.004645	0.004184	0.000401	0.000791		d__Bacteria;p__Firmicutes_A;o__Acetivibrionales	0	0	0	0.00018	0	0		d__Bacteria;p__Proteobacteria;o__Caulobacterales	0	0.009333	0.004529
d__Bacteria;p__Firmicutes;o__Izemoplasmatales	0	0	0	0	0	0.000291	0	0	0	0	0	0		d__Bacteria;p__Firmicutes_A;o__Christensenellales	0	0	0	0.000581	0.001101	0.001871		d__Bacteria;p__Proteobacteria;o__Methylococcales	0	0	0.000742
d__Bacteria;p__Firmicutes;o__Lactobacillales	0.017975	0.027772	0.020376	0.009049	0.013733	0.036492	0.026009	0.011614	0.039642	0.015063	0.010413	0.037192		d__Bacteria;p__Firmicutes_A;o__Clostridiales	0	0.0002	8e-05	0.000601	0.001521	0.007535		d__Bacteria;p__Proteobacteria;o__Pseudomonadales	0	0.574917	0.280624
d__Bacteria;p__Firmicutes;o__RF39	0	0	0	0	0	0.003557	0	0	0	0	0	0		d__Bacteria;p__Firmicutes_A;o__Eubacteriales	0	0	0	0	0.000631	0.017902		d__Bacteria;p__Proteobacteria;o__Reyranellales	0	0.035593	0.117264
d__Bacteria;p__Firmicutes;o__RFN20	0.001842	0.004735	0.003483	0.002368	0.006841	0.001232	0.006402	0.004435	0.002803	0.00056	0.004956	0.003174		d__Bacteria;p__Firmicutes_A;o__Lachnospirales	0	0	0.0001	0.000571	0.002042	0.009006		d__Bacteria;p__Proteobacteria;o__Rhizobiales	0	0.034304	0.033029
d__Bacteria;p__Firmicutes;o__Staphylococcales	0.025041	0	0.003863	0.016403	0	0.006393	0.040294	0	0.004575	0.013922	0	0.006058		d__Bacteria;p__Firmicutes_A;o__Oscillospirales	0	0	0	0	0.0005	0.003662		d__Bacteria;p__Proteobacteria;o__Rhizobiales_A	0	0	0.002786
d__Bacteria;p__Firmicutes;o__Thermoactinomycetales	0	0	0.005444	0	0	0.008978	0	0	0.007638	0	0	0.010354		d__Bacteria;p__Firmicutes_A;o__Peptostreptococcales	0.001311	0.00071	0.001932	0.001191	0.008848	0.021604		d__Bacteria;p__Proteobacteria;o__Rhodobacterales	0	0.00349	0.00486
d__Bacteria;p__Firmicutes_A;o__Acetivibrionales	0	0.000471	0	0	0	0	0	0.001782	0	0	0.000541	0		d__Bacteria;p__Firmicutes_A;o__Saccharofermentanales	0	0	0	0.002723	0.003083	0.004493		d__Bacteria;p__Proteobacteria;o__Sphingomonadales	0	0.005096	0.00485
d__Bacteria;p__Firmicutes_A;o__Christensenellales	0.000981	0.007248	0.020446	0.000371	0.012741	0.003878	0	0.011274	0.005876	0.001141	0.00767	0.004306		d__Bacteria;p__Firmicutes_A;o__Tissierellales	0	0	0.00027	0.000631	0.026826	0.002001		d__Bacteria;p__Proteobacteria;o__Xanthomonadales	0	0.005475	0.029551
d__Bacteria;p__Firmicutes_A;o__Clostridiales	0.001501	0	0	0.00631	0	0.002595	0.021578	0	0.008209	0.005165	0	0.020028		d__Bacteria;p__Firmicutes_B;o__Syntrophomonadales	0	0	0	0.00014	0	0		d__Bacteria;p__Synergistota;o__Synergistales	0	0.002528	0.003808
d__Bacteria;p__Firmicutes_A;o__DUPQ01	0	0.01742	0	0	0.008835	0.000531	0	0.007079	0	0	0.00029	0		d__Bacteria;p__Firmicutes_B;o__UBA4068	0	0	0	0	0.00014	0		d__Bacteria;p__Verrucomicrobiota;o__Victivallales	0	0	0.000691
d__Bacteria;p__Firmicutes_A;o__Eubacteriales	0.009018	0.002022	0.001171	0.014306	0.002354	0.001293	0.02887	0.000741	0.000551	0.014723	0.002183	0.003134		d__Bacteria;p__Firmicutes_C;o__Acidaminococcales	0	0	0	0.002323	0.000941	0.00055
d__Bacteria;p__Firmicutes_A;o__Lachnospirales	0.020187	0.004085	0.002882	0.013434	0.002454	0	0.011074	0.003124	0.005596	0.006536	0.004035	0.004246		d__Bacteria;p__Firmicutes_C;o__Anaeromusales	0	0	0	0	0	0.002892
d__Bacteria;p__Firmicutes_A;o__Lutisporales	0	0	0	0	0	0	0	0	0	0	0.00032	0		d__Bacteria;p__Hydrogenedentota;o__Hydrogenedentiales	0	0	0	0	0.000901	0
d__Bacteria;p__Firmicutes_A;o__Monoglobales	0	0.00027	0	0	0	0	0	0	0	0	0	0		d__Bacteria;p__Planctomycetota;o__JAAYCJ01	0	0	0	0.000741	0.001121	0
d__Bacteria;p__Firmicutes_A;o__Oscillospirales	0.001301	0.000801	0.000791	0.000622	0.003265	0.004439	0.002351	0	0.001311	0.002402	0	0.005998		d__Bacteria;p__Planctomycetota;o__Pirellulales	0	0	0	0	0.001101	0
d__Bacteria;p__Firmicutes_A;o__Peptostreptococcales	0.017565	0.021395	0.009027	0.038836	0.017329	0.033075	0.033512	0.030337	0.151741	0.021879	0.012426	0.049769		d__Bacteria;p__Proteobacteria;o__Burkholderiales	0	0.00037	0	0.003274	0.000611	0
d__Bacteria;p__Firmicutes_A;o__Saccharofermentanales	0.029145	0.003314	0.026621	0.026737	0.001693	0.05076	0.007263	0.002783	0.00967	0.009989	0.001772	0.012227		d__Bacteria;p__Proteobacteria;o__Enterobacterales	0	0.00061	0	0.00022	0	0
d__Bacteria;p__Firmicutes_A;o__Tissierellales	0	0.000991	0.008817	0.000793	0.002244	0.022635	0	0.000971	0.021603	0	0.000871	0.020018		d__Bacteria;p__Proteobacteria;o__Nevskiales	0	0	0	0.00039	0	0
d__Bacteria;p__Firmicutes_B;o__DRI-13	0	0.002293	0	0	0.001883	0.001944	0	0.002343	0	0	0.001542	0		d__Bacteria;p__Proteobacteria;o__Pseudomonadales	0	0	0.00022	0.001221	0.00029	0
d__Bacteria;p__Firmicutes_B;o__Desulfotomaculales	0	0.00034	0	0	0	0	0	0	0	0	0	0		d__Bacteria;p__Proteobacteria;o__Reyranellales	0	0	0	0	0	0.002001
d__Bacteria;p__Firmicutes_B;o__Peptococcales	0	0	0	0	0	0	0	0	0.00029	0	0	0		d__Bacteria;p__Proteobacteria;o__Rhizobiales	0	0	0	0.786314	0.06244	0.087398
d__Bacteria;p__Firmicutes_B;o__Syntrophomonadales	0	0	0	0	0.001773	0	0	0.002904	0	0	0	0		d__Bacteria;p__Proteobacteria;o__Rhodobacterales	0	0	0	0	0	0.002241
d__Bacteria;p__Firmicutes_B;o__UBA7702	0.001061	0	0	0	0	0	0	0	0	0	0	0		d__Bacteria;p__Proteobacteria;o__Sphingomonadales	0	0	0	0.001261	0	0
d__Bacteria;p__Firmicutes_C;o__Acidaminococcales	0.000611	0.003534	0.001321	0.000391	0.003095	0.002144	0	0.004956	0.002252	0	0.004716	0.003275		d__Bacteria;p__Proteobacteria;o__Xanthomonadales	0	0	0	0.000981	0	0
d__Bacteria;p__Firmicutes_C;o__Anaeromusales	0.00047	0	0	0.000813	0	0	0.004642	0.000631	0	0.000801	0	0		d__Bacteria;p__Spirochaetota;o__Sphaerochaetales	0	0	0	0.00029	0	0
d__Bacteria;p__Firmicutes_C;o__Selenomonadales	0	0.00014	0	0	0	0	0	0.000471	0	0	0.00038	0		d__Bacteria;p__Spirochaetota;o__Treponematales	0	0	0	0.00018	0	0
d__Bacteria;p__Hydrogenedentota;o__Hydrogenedentiales	0	0	0	0	0	0	0	0.000771	0	0	0	0		d__Bacteria;p__Sumerlaeota;o__Sumerlaeales	0	0	0	0.000841	0.001391	0
d__Bacteria;p__JAGOEH01;o__JAGOEH01	0	0	0	0	0	0	0	0.000511	0	0	0	0		d__Bacteria;p__Synergistota;o__Synergistales	0	0	0	0.018351	0.014754	0.022115
d__Bacteria;p__Myxococcota;o__DTJE01	0	0.00027	0	0	0	0	0	0.00038	0	0	0.000591	0		d__Bacteria;p__Verrucomicrobiota;o__Opitutales	0	0	0	0	0	0.001251
d__Bacteria;p__Patescibacteria;o__SC72	0	0	0	0	0	0	0	0	0.000871	0	0.003114	0.001903		d__Bacteria;p__Verrucomicrobiota;o__Pedosphaerales	0	0	0	0.000511	0.00027	0.0005
d__Bacteria;p__Planctomycetota;o__JAAYCJ01	0	0	0	0	0	0	0	0	0	0	0.000401	0		d__Bacteria;p__Verrucomicrobiota;o__RFP12	0	0	0	0.000511	0	0.008295
d__Bacteria;p__Planctomycetota;o__Pirellulales	0	0.015958	0.149239	0	0.023439	0.028256	0	0.010072	0.043576	0	0.006118	0.024344
d__Bacteria;p__Proteobacteria;o__Burkholderiales	0	0	0	0	0.000421	0	0	0	0	0	0	0
d__Bacteria;p__Proteobacteria;o__Pseudomonadales	0	0	0	0	0.001022	0	0	0.00031	0	0	0	0
d__Bacteria;p__Proteobacteria;o__Rhizobiales	0.183896	0.031156	0.005384	0.108903	0.021145	0.012074	0.11402	0.048639	0.00938	0.214731	0.071419	0.008001
d__Bacteria;p__Proteobacteria;o__Rhodobacterales	0	0	0	0.00931	0	0	0	0	0	0.001581	0	0
d__Bacteria;p__Ratteibacteria;o__B48-G9	0	0	0	0	0	0.00025	0	0	0	0	0	0
d__Bacteria;p__Riflebacteria;o__Ozemobacterales	0	0	0	0	0	0	0	0	0	0.00029	0	0
d__Bacteria;p__Spirochaetota;o__Sphaerochaetales	0	0.067127	0.029814	0	0.081025	0.021873	0	0.041821	0.012043	0	0.056581	0.026587
d__Bacteria;p__Spirochaetota;o__Treponematales	0	0.000851	0	0	0.000651	0	0	0.001262	0	0	0.000511	0.000421
d__Bacteria;p__Spirochaetota;o__UBA4802	0	0.000741	0	0	0	0	0	0.00033	0	0	0	0
d__Bacteria;p__Sumerlaeota;o__Sumerlaeales	0.000611	0.001742	0.007666	0	0.003175	0.002505	0	0.004025	0.006177	0	0.002663	0.006589
d__Bacteria;p__Synergistota;o__Synergistales	0.017355	0.124693	0.08691	0.017567	0.159645	0.061902	0.014705	0.198871	0.068703	0.005715	0.188145	0.083306
d__Bacteria;p__Thermotogota;o__Petrotogales	0	0.002253	0.001291	0	0.002534	0.001924	0	0.001602	0	0	0.001692	0
d__Bacteria;p__UBP6;o__UBA1177	0	0.000511	0	0	0	0	0	0.001262	0	0	0.000471	0
d__Bacteria;p__Verrucomicrobiota;o__JAAZAB01	0	0.003604	0.003873	0	0.000711	0.002465	0	0.000551	0.003864	0	0	0.004476
d__Bacteria;p__Verrucomicrobiota;o__LD1-PB3	0	0.001872	0.021007	0	0.005349	0	0	0	0	0	0	0.004366
d__Bacteria;p__Verrucomicrobiota;o__Pedosphaerales	0.00029	0.006668	0.002502	0	0.028728	0.02526	0	0.013236	0.002232	0	0.027554	0.003935
d__Bacteria;p__Verrucomicrobiota;o__RFP12	0.004043	0.000781	0	0.004585	0.002134	0	0.005452	0.002213	0	0.005615	0.001832	0
d__Bacteria;p__Verrucomicrobiota;o__UBA1407	0	0	0	0	0	0	0	0	0	0	0.000531	0
d__Bacteria;p__Verrucomicrobiota;o__Victivallales	0	0	0	0	0.00029	0	0	0.000551	0	0	0	0

## Sheet: Phylum
# Constructed from biom file														# Constructed from biom file								# Constructed from biom file								KEY
#OTU ID	FAESRU.JL.1	FAESRU.JL.2	FAESRU.JL.3	FAESRU.JL.4	FAESRU.JL.5	FAESRU.JL.6	FAESRU.JL.7	FAESRU.JL.8	FAESRU.JL.9	FAESRU.JL.10	FAESRU.JL.11	FAESRU.JL.12		#OTU ID	FAESRU.JL.13	FAESRU.JL.14	FAESRU.JL.15	FAESRU.JL.16	FAESRU.JL.17	FAESRU.JL.18		#OTU ID	FAESRU.JL.19	FAESRU.JL.20	FAESRU.JL.21					KEY
d__Archaea;p__Halobacteriota	0.001872	0.01748	0.074099	0.022202	0.133221	0.155687	0.019407	0.036094	0.184846	0.034761	0.109547	0.134597		d__Archaea;p__Halobacteriota	0	0.00025	0	0.070401	0.550939	0.021774		d__Archaea;p__Halobacteriota	0	0.000768	0.001102					FAESRU.JL.1	Control, Week 6
d__Archaea;p__Methanobacteriota	0.004174	0.001131	0.03698	0.010675	0.001583	0.013968	0.162197	0.00024	0.014085	0.054989	0.002223	0.031964		d__Archaea;p__Methanobacteriota	0	0	0	0.003574	0.00992	0.035053		d__Bacteria;p__Actinobacteriota	0.720623	0.03021	0.034542					FAESRU.JL.2	Control, Week 23
d__Archaea;p__Thermoplasmatota	0	0.00035	0.00033	0	0.000471	0.000962	0	0.000921	0.001261	0	0.00036	0.001692		d__Archaea;p__Thermoplasmatota	0	0	0	0.00013	0.00024	0		d__Bacteria;p__Bacteroidota	0	0.104293	0.073122					FAESRU.JL.3	Control, Week 42
d__Archaea;p__Thermoproteota	0	0.003013	0.040162	0	0.003676	0.002264	0	0.006398	0.044087	0	0.006648	0.020378		d__Archaea;p__Thermoproteota	0	0	0	0.00036	0.000541	0		d__Bacteria;p__Campylobacterota	0	0.004789	0.000301					FAESRU.JL.4	Sound, Week 6
d__Bacteria;p__Actinobacteriota	0.578302	0.006047	0.084928	0.639181	0.013522	0.163101	0.374811	0.006558	0.080295	0.542313	0.007189	0.091557		d__Bacteria;p__Actinobacteriota	0.855401	0.875468	0.929805	0.038905	0.163337	0.640973		d__Bacteria;p__Desulfobacterota	0	0.000409	0.000521					FAESRU.JL.5	Sound, Week 23
d__Bacteria;p__Armatimonadota	0	0	0.007206	0	0.003095	0.011392	0	0	0.014525	0	0	0.016423		d__Bacteria;p__Armatimonadota	0	0	0	0.019683	0.04134	0		d__Bacteria;p__Firmicutes	0.278027	0.002538	0.002165					FAESRU.JL.6	Sound, Week 42
d__Bacteria;p__Atribacterota	0	0	0.001111	0	0.00025	0.002425	0	0	0.000801	0	0	0.001011		d__Bacteria;p__Bacteroidota	0	0	0.0001	0.028152	0.047365	0.025927		d__Bacteria;p__Firmicutes_A	0.001351	0.02231	0.021815					FAESRU.JL.7	Air& Sound, Week 6
d__Bacteria;p__Bacteroidota	0.056698	0.576223	0.292684	0.027158	0.384208	0.211196	0.078087	0.485998	0.130789	0.018136	0.425252	0.22302		d__Bacteria;p__Campylobacterota	0	0	0	0	0.009139	0		d__Bacteria;p__Firmicutes_B	0	0.000327	0.000471					FAESRU.JL.8	Air & Sound, Week 23
d__Bacteria;p__Campylobacterota	0.002802	0	0	0	0.001482	0.00022	0	0.002012	0.00023	0	0.000531	0		d__Bacteria;p__Chloroflexota	0	0	0	0.00037	0.001912	0		d__Bacteria;p__Firmicutes_G	0	0.000164	0.000321					FAESRU.JL.9	Air& Sound, Week 42
d__Bacteria;p__Chloroflexota	0	0.003524	0.003243	0	0.004598	0.003968	0	0.004546	0.002002	0	0.001972	0.002393		d__Bacteria;p__Cloacimonadota	0	0	0	0.003054	0	0		d__Bacteria;p__Myxococcota	0	0.000972	0.001904					FAESRU.JL.10	Air, Week 6
d__Bacteria;p__Cloacimonadota	0	0.004555	0.01291	0	0.003406	0.005551	0	0.012085	0.000911	0	0.002253	0.02193		d__Bacteria;p__Cyanobacteria	0	0	0	0.001592	0	0		d__Bacteria;p__Patescibacteria	0	0.000665	0.000361					FAESRU.JL.11	Air, Week 23
d__Bacteria;p__Desulfobacterota	0.00045	0.012715	0.002202	0	0.028377	0.003577	0	0.013146	0.001822	0	0.006078	0.002273		d__Bacteria;p__Desulfobacterota_I	0	0	0	0.000611	0	0.042798		d__Bacteria;p__Planctomycetota	0	0.005936	0					FAESRU.JL.12	Air, Week 42
d__Bacteria;p__Desulfobacterota_I	0.017835	0.005396	0	0.018821	0.006651	0.000721	0.032631	0.012946	0.001662	0.021139	0.010573	0.000681		d__Bacteria;p__Fibrobacterota	0	0	0	0.00029	0.000541	0		d__Bacteria;p__Proteobacteria	0	0.82409	0.858876					FAESRU.JL.13	Poultry Litter Feed, Week 6
d__Bacteria;p__Elusimicrobiota	0	0.000511	0	0	0	0.00017	0	0.000981	0	0	0	0.000371		d__Bacteria;p__Firmicutes	0.143289	0.122391	0.067493	0.00885	0.046214	0.038155		d__Bacteria;p__Synergistota	0	0.002528	0.003808					FAESRU.JL.14	Poultry Litter Feed, Week 23
d__Bacteria;p__Eremiobacterota	0	0.011313	0.000941	0	0.001563	0	0	0.002243	0	0	0.00835	0.005798		d__Bacteria;p__Firmicutes_A	0.001311	0.000911	0.002382	0.006477	0.044553	0.068075		d__Bacteria;p__Verrucomicrobiota	0	0	0.000691					FAESRU.JL.15	Poultry Litter Feed, Week 42
d__Bacteria;p__Fibrobacterota	0	0	0.000801	0	0.000481	0.000541	0	0.000491	0	0	0.000791	0.000971		d__Bacteria;p__Firmicutes_B	0	0	0	0.00014	0.00014	0
d__Bacteria;p__Firmicutes	0.049832	0.03519	0.063641	0.038986	0.025482	0.144455	0.089401	0.019544	0.168739	0.038094	0.019865	0.15801		d__Bacteria;p__Firmicutes_C	0	0	0	0.002323	0.000941	0.003442
d__Bacteria;p__Firmicutes_A	0.079698	0.058017	0.069756	0.101409	0.050915	0.119205	0.104647	0.05809	0.204557	0.061835	0.030108	0.119726		d__Bacteria;p__Hydrogenedentota	0	0	0	0	0.000901	0
d__Bacteria;p__Firmicutes_B	0.001061	0.002633	0	0	0.003656	0.001944	0	0.005246	0.00029	0	0.001542	0		d__Bacteria;p__Planctomycetota	0	0	0	0.000741	0.002222	0
d__Bacteria;p__Firmicutes_C	0.001081	0.003674	0.001321	0.001204	0.003095	0.002144	0.004642	0.006057	0.002252	0.000801	0.005096	0.003275		d__Bacteria;p__Proteobacteria	0	0.000981	0.00022	0.793663	0.063341	0.09164
d__Bacteria;p__Hydrogenedentota	0	0	0	0	0	0	0	0.000771	0	0	0	0		d__Bacteria;p__Spirochaetota	0	0	0	0.000471	0	0
d__Bacteria;p__JAGOEH01	0	0	0	0	0	0	0	0.000511	0	0	0	0		d__Bacteria;p__Sumerlaeota	0	0	0	0.000841	0.001391	0
d__Bacteria;p__Myxococcota	0	0.00027	0	0	0	0	0	0.00038	0	0	0.000591	0		d__Bacteria;p__Synergistota	0	0	0	0.018351	0.014754	0.022115
d__Bacteria;p__Patescibacteria	0	0	0	0	0	0	0	0	0.000871	0	0.003114	0.001903		d__Bacteria;p__Verrucomicrobiota	0	0	0	0.001021	0.00027	0.010047
d__Bacteria;p__Planctomycetota	0	0.015958	0.149239	0	0.023439	0.028256	0	0.010072	0.043576	0	0.006518	0.024344
d__Bacteria;p__Proteobacteria	0.183896	0.031156	0.005384	0.118213	0.022587	0.012074	0.11402	0.048949	0.00938	0.216313	0.071419	0.008001
d__Bacteria;p__Ratteibacteria	0	0	0	0	0	0.00025	0	0	0	0	0	0
d__Bacteria;p__Riflebacteria	0	0	0	0	0	0	0	0	0	0.00029	0	0
d__Bacteria;p__Spirochaetota	0	0.068719	0.029814	0	0.081676	0.021873	0	0.043413	0.012043	0	0.057091	0.027008
d__Bacteria;p__Sumerlaeota	0.000611	0.001742	0.007666	0	0.003175	0.002505	0	0.004025	0.006177	0	0.002663	0.006589
d__Bacteria;p__Synergistota	0.017355	0.124693	0.08691	0.017567	0.159645	0.061902	0.014705	0.198871	0.068703	0.005715	0.188145	0.083306
d__Bacteria;p__Thermotogota	0	0.002253	0.001291	0	0.002534	0.001924	0	0.001602	0	0	0.001692	0
d__Bacteria;p__UBP6	0	0.000511	0	0	0	0	0	0.001262	0	0	0.000471	0
d__Bacteria;p__Verrucomicrobiota	0.004334	0.012925	0.027382	0.004585	0.037212	0.027725	0.005452	0.01655	0.006096	0.005615	0.029917	0.012778
